# Supplementary material for: Monitoring Changes in the Antimicrobial-Resistance Gene Set (ARG) of Raw Milk and Dairy Products in a Cattle Farm, from Production to Consumption
Source: Vet Sci. 2024 Jun 8;11(6):265. doi: 10.3390/vetsci11060265 (PMC11209563; doi:10.3390/vetsci11060265)
Supplement: Supplementary file 1 [file vetsci-11-00265-s001.zip]

Archive with 4 entries (3 files):
- vetsci-3009693-supplementary/
- vetsci-3009693-supplementary/Additional data.xlsx
- vetsci-3009693-supplementary/multiqc_report.html
- vetsci-3009693-supplementary/Supplementary materials.pdf
