# Supplementary material for: Monitoring Changes in the Antimicrobial-Resistance Gene Set (ARG) of Raw Milk and Dairy Products in a Cattle Farm, from Production to Consumption
Source: Vet Sci. 2024 Jun 8;11(6):265. doi: 10.3390/vetsci11060265 (PMC11209563; doi:10.3390/vetsci11060265)
Supplement: Supplementary file 1 [file vetsci-11-00265-s001.zip › vetsci-3009693-supplementary/Additional data.xlsx]

## Sheet: Quality
Set C	Sample	Identíty	Starting concentration (µg/mL)	0,2-re (times)	2µL+x H2O	Libr konc (ug/ml)	nM	5nM-times	5µL + X H2O	Index 1	Index 2	Set
A1	KÁ1	raw milk	130	650	1298	0.744	3.8	0.76	-1.2	N701 - TAAGGCGA	S513 - TCGACTAG	Set C
A2	KÁ2	raw milk	244	1220	2438	1.35	6.8	1.36	1.8	N702 - CGTACTAG	S513 - TCGACTAG	Set C
A3	KÁ3	raw milk	154	770	1538	4.68	23.6	4.72	18.6	N703 - AGGCAGAA	S513 - TCGACTAG	Set C
A4	KÁ4	raw milk	152	760	1518	2.26	11.4	2.28	6.4	N704 - TCCTGAGC	S513 - TCGACTAG	Set C
A5	KÁ5	fresh cheese	152	760	1518	1.62	8.2	1.64	3.2	N705 - GGACTCCT	S513 - TCGACTAG	Set C
A6	KÁ6	fresh cheese	34.6	173	344	2	10.1	2.02	5.1	N706 - TAGGCATG	S513 - TCGACTAG	Set C
A7	KÁ7	fresh cheese	33.6	168	334	1.67	8.4	1.68	3.4	N707 - CTCTCTAC	S513 - TCGACTAG	Set C
A8	KÁ8	fresh cheese	23.4	117	232	1.6	8.1	1.62	3.1	N710 - CGAGGCTG	S513 - TCGACTAG	Set C
A9	KÁ9	fresh cheese	58	290	578	1.8	9.1	1.82	4.1	N711 - AAGAGGCA	S513 - TCGACTAG	Set C
A10	KÁ10	fresh cheese	30.4	152	302	0.832	4.2	0.84	-0.8	N712 - GTAGAGGA	S513 - TCGACTAG	Set C
A11	KÁ16	matures cheese	1.34	6.7	11.4	3.03	15.3	3.06	10.3	N714 - GCTCATGA	S513 - TCGACTAG	Set C
A12	KÁ17	matures cheese	1.58	7.9	13.8	2.42	12.2	2.44	7.2	N715 - ATCTCAGG	S513 - TCGACTAG	Set C
B1	KÁ18	matures cheese	0.314	1.57	1.14	1.63	8.2	1.64	3.2	N716 - ACTCGCTA	S513 - TCGACTAG	Set D
B2	KÁ19	matures cheese	16.8	84	166	2.6	13.1	2.62	8.1	N718 - GGAGCTAC	S513 - TCGACTAG	Set D
B3	KÁ20	matures cheese	0.0516	0.258	-1.484	0.206	1	0.2	-4	N719 - GCGTAGTA	S513 - TCGACTAG	Set D

## Sheet: ARG_res
Sample	Best ARG match	Coverage (%)	Identity (%)	Drug Class	Resistance Mechanism	AMR Gene Family	Nudged	Note
Raw milk 1	aadA27	100	98.85	aminoglycoside antibiotic	antibiotic inactivation	ANT(3'')
Raw milk 1	adeF	102.93	42.17	fluoroquinolone antibiotic; tetracycline antibiotic	antibiotic efflux	resistance-nodulation-cell division (RND) antibiotic efflux pump
Raw milk 1	qacG	99.07	43.75	disinfecting agents and antiseptics	antibiotic efflux	small multidrug resistance (SMR) antibiotic efflux pump
Raw milk 1	Acinetobacter baumannii AbaQ	101.38	72.47	fluoroquinolone antibiotic	antibiotic efflux	major facilitator superfamily (MFS) antibiotic efflux pump
Raw milk 1	Acinetobacter baumannii AbaQ	101.38	72.94	fluoroquinolone antibiotic	antibiotic efflux	major facilitator superfamily (MFS) antibiotic efflux pump
Raw milk 1	Acinetobacter baumannii AbaQ	101.38	72.71	fluoroquinolone antibiotic	antibiotic efflux	major facilitator superfamily (MFS) antibiotic efflux pump
Raw milk 1	acrB	100	92.95	fluoroquinolone antibiotic; cephalosporin; glycylcycline; penam; tetracycline antibiotic; rifamycin antibiotic; phenicol antibiotic; disinfecting agents and antiseptics	antibiotic efflux	resistance-nodulation-cell division (RND) antibiotic efflux pump
Raw milk 1	acrB	99.9	92.66	fluoroquinolone antibiotic; cephalosporin; glycylcycline; penam; tetracycline antibiotic; rifamycin antibiotic; phenicol antibiotic; disinfecting agents and antiseptics	antibiotic efflux	resistance-nodulation-cell division (RND) antibiotic efflux pump
Raw milk 1	acrB	100	94.09	fluoroquinolone antibiotic; cephalosporin; glycylcycline; penam; tetracycline antibiotic; rifamycin antibiotic; phenicol antibiotic; disinfecting agents and antiseptics	antibiotic efflux	resistance-nodulation-cell division (RND) antibiotic efflux pump
Raw milk 1	acrD	100	92.19	aminoglycoside antibiotic	antibiotic efflux	resistance-nodulation-cell division (RND) antibiotic efflux pump
Raw milk 1	acrD	100	94.21	aminoglycoside antibiotic	antibiotic efflux	resistance-nodulation-cell division (RND) antibiotic efflux pump
Raw milk 1	acrD	102.22	89.1	aminoglycoside antibiotic	antibiotic efflux	resistance-nodulation-cell division (RND) antibiotic efflux pump
Raw milk 1	ACT-8	101.05	66.14	carbapenem; cephalosporin; cephamycin; penam	antibiotic inactivation	ACT beta-lactamase
Raw milk 1	ACT-8	100	76.58	carbapenem; cephalosporin; cephamycin; penam	antibiotic inactivation	ACT beta-lactamase
Raw milk 1	adeF	99.15	61.15	fluoroquinolone antibiotic; tetracycline antibiotic	antibiotic efflux	resistance-nodulation-cell division (RND) antibiotic efflux pump
Raw milk 1	adeF	84.89	65.77	fluoroquinolone antibiotic; tetracycline antibiotic	antibiotic efflux	resistance-nodulation-cell division (RND) antibiotic efflux pump
Raw milk 1	adeF	100	66.67	fluoroquinolone antibiotic; tetracycline antibiotic	antibiotic efflux	resistance-nodulation-cell division (RND) antibiotic efflux pump
Raw milk 1	adeF	95.75	60.92	fluoroquinolone antibiotic; tetracycline antibiotic	antibiotic efflux	resistance-nodulation-cell division (RND) antibiotic efflux pump
Raw milk 1	adeF	69.59	65.62	fluoroquinolone antibiotic; tetracycline antibiotic	antibiotic efflux	resistance-nodulation-cell division (RND) antibiotic efflux pump
Raw milk 1	adeF	72.43	66.45	fluoroquinolone antibiotic; tetracycline antibiotic	antibiotic efflux	resistance-nodulation-cell division (RND) antibiotic efflux pump
Raw milk 1	vanW gene in vanG cluster	44.48	29.01	glycopeptide antibiotic	antibiotic target alteration	vanW; glycopeptide resistance gene cluster
Raw milk 1	adeF	99.15	60.71	fluoroquinolone antibiotic; tetracycline antibiotic	antibiotic efflux	resistance-nodulation-cell division (RND) antibiotic efflux pump
Raw milk 1	APH(3'')-Ib	100	99.63	aminoglycoside antibiotic	antibiotic inactivation	APH(3'')
Raw milk 1	ArnT	56.26	87.74	peptide antibiotic	antibiotic target alteration	pmr phosphoethanolamine transferase
Raw milk 1	ArnT	99.82	41.68	peptide antibiotic	antibiotic target alteration	pmr phosphoethanolamine transferase
Raw milk 1	APH(6)-Id	100	99.64	aminoglycoside antibiotic	antibiotic inactivation	APH(6)
Raw milk 1	ArnT	100	86.39	peptide antibiotic	antibiotic target alteration	pmr phosphoethanolamine transferase
Raw milk 1	ArnT	100.18	64	peptide antibiotic	antibiotic target alteration	pmr phosphoethanolamine transferase
Raw milk 1	ArnT	91.11	88.45	peptide antibiotic	antibiotic target alteration	pmr phosphoethanolamine transferase
Raw milk 1	adeF	99.43	41.22	fluoroquinolone antibiotic; tetracycline antibiotic	antibiotic efflux	resistance-nodulation-cell division (RND) antibiotic efflux pump
Raw milk 1	qacJ	98.13	43.9	disinfecting agents and antiseptics	antibiotic efflux	small multidrug resistance (SMR) antibiotic efflux pump
Raw milk 1	vanW gene in vanG cluster	98.93	32.2	glycopeptide antibiotic	antibiotic target alteration	vanW; glycopeptide resistance gene cluster
Raw milk 1	bacA	100	93.41	peptide antibiotic	antibiotic target alteration	undecaprenyl pyrophosphate related proteins
Raw milk 1	bacA	99.63	93.04	peptide antibiotic	antibiotic target alteration	undecaprenyl pyrophosphate related proteins
Raw milk 1	baeR	100	94.17	aminoglycoside antibiotic; aminocoumarin antibiotic	antibiotic efflux	resistance-nodulation-cell division (RND) antibiotic efflux pump
Raw milk 1	baeR	100	91.67	aminoglycoside antibiotic; aminocoumarin antibiotic	antibiotic efflux	resistance-nodulation-cell division (RND) antibiotic efflux pump
Raw milk 1	baeR	100	96.67	aminoglycoside antibiotic; aminocoumarin antibiotic	antibiotic efflux	resistance-nodulation-cell division (RND) antibiotic efflux pump
Raw milk 1	cmx	100	100	phenicol antibiotic	antibiotic efflux	major facilitator superfamily (MFS) antibiotic efflux pump
Raw milk 1	CMY-70	100	99.48	cephamycin	antibiotic inactivation	CMY beta-lactamase
Raw milk 1	adeF	99.43	41.33	fluoroquinolone antibiotic; tetracycline antibiotic	antibiotic efflux	resistance-nodulation-cell division (RND) antibiotic efflux pump
Raw milk 1	cpxA	100	98.03	aminoglycoside antibiotic; aminocoumarin antibiotic	antibiotic efflux	resistance-nodulation-cell division (RND) antibiotic efflux pump
Raw milk 1	CRP	100	98.57	macrolide antibiotic; fluoroquinolone antibiotic; penam	antibiotic efflux	resistance-nodulation-cell division (RND) antibiotic efflux pump
Raw milk 1	CRP	100	99.05	macrolide antibiotic; fluoroquinolone antibiotic; penam	antibiotic efflux	resistance-nodulation-cell division (RND) antibiotic efflux pump
Raw milk 1	CRP	100	98.57	macrolide antibiotic; fluoroquinolone antibiotic; penam	antibiotic efflux	resistance-nodulation-cell division (RND) antibiotic efflux pump
Raw milk 1	CRP	100	99.05	macrolide antibiotic; fluoroquinolone antibiotic; penam	antibiotic efflux	resistance-nodulation-cell division (RND) antibiotic efflux pump
Raw milk 1	CRP	95.24	99	macrolide antibiotic; fluoroquinolone antibiotic; penam	antibiotic efflux	resistance-nodulation-cell division (RND) antibiotic efflux pump
Raw milk 1	CRP	100	98.57	macrolide antibiotic; fluoroquinolone antibiotic; penam	antibiotic efflux	resistance-nodulation-cell division (RND) antibiotic efflux pump
Raw milk 1	dfrE	100	98.17	diaminopyrimidine antibiotic	antibiotic target replacement	trimethoprim resistant dihydrofolate reductase dfr
Raw milk 1	vanW gene in vanG cluster	104.27	31.97	glycopeptide antibiotic	antibiotic target alteration	vanW; glycopeptide resistance gene cluster
Raw milk 1	efrA	100	99.65	macrolide antibiotic; fluoroquinolone antibiotic; rifamycin antibiotic	antibiotic efflux	ATP-binding cassette (ABC) antibiotic efflux pump
Raw milk 1	emeA	97.71	97.71	disinfecting agents and antiseptics	antibiotic efflux	multidrug and toxic compound extrusion (MATE) transporter
Raw milk 1	emrA	100	88.46	fluoroquinolone antibiotic	antibiotic efflux	major facilitator superfamily (MFS) antibiotic efflux pump
Raw milk 1	emrB	100	95.22	fluoroquinolone antibiotic	antibiotic efflux	major facilitator superfamily (MFS) antibiotic efflux pump
Raw milk 1	emrR	98.3	82.53	fluoroquinolone antibiotic	antibiotic efflux	major facilitator superfamily (MFS) antibiotic efflux pump
Raw milk 1	ArnT	48.09	72.83	peptide antibiotic	antibiotic target alteration	pmr phosphoethanolamine transferase
Raw milk 1	vanT gene in vanG cluster	52.39	32.61	glycopeptide antibiotic	antibiotic target alteration	glycopeptide resistance gene cluster; vanT
Raw milk 1	emrR	100	92.61	fluoroquinolone antibiotic	antibiotic efflux	major facilitator superfamily (MFS) antibiotic efflux pump
Raw milk 1	emrR	100	86.86	fluoroquinolone antibiotic	antibiotic efflux	major facilitator superfamily (MFS) antibiotic efflux pump
Raw milk 1	emrR	100	93.14	fluoroquinolone antibiotic	antibiotic efflux	major facilitator superfamily (MFS) antibiotic efflux pump
Raw milk 1	emrR	100	92.57	fluoroquinolone antibiotic	antibiotic efflux	major facilitator superfamily (MFS) antibiotic efflux pump
Raw milk 1	emrR	100	94.29	fluoroquinolone antibiotic	antibiotic efflux	major facilitator superfamily (MFS) antibiotic efflux pump
Raw milk 1	eptB	98.08	89.89	peptide antibiotic	antibiotic target alteration	pmr phosphoethanolamine transferase
Raw milk 1	eptB	98.61	91.16	peptide antibiotic	antibiotic target alteration	pmr phosphoethanolamine transferase
Raw milk 1	eptB	95.47	88.89	peptide antibiotic	antibiotic target alteration	pmr phosphoethanolamine transferase
Raw milk 1	adeF	99.43	42.48	fluoroquinolone antibiotic; tetracycline antibiotic	antibiotic efflux	resistance-nodulation-cell division (RND) antibiotic efflux pump
Raw milk 1	Escherichia coli acrA	100	90.68	fluoroquinolone antibiotic; cephalosporin; glycylcycline; penam; tetracycline antibiotic; rifamycin antibiotic; phenicol antibiotic; disinfecting agents and antiseptics	antibiotic efflux	resistance-nodulation-cell division (RND) antibiotic efflux pump
Raw milk 1	Escherichia coli AcrAB-TolC with MarR mutations conferring resistance to ciprofloxacin and tetracycline	103.47	82.64	fluoroquinolone antibiotic; cephalosporin; glycylcycline; penam; tetracycline antibiotic; rifamycin antibiotic; phenicol antibiotic; disinfecting agents and antiseptics	antibiotic target alteration; antibiotic efflux	resistance-nodulation-cell division (RND) antibiotic efflux pump
Raw milk 1	Escherichia coli AcrAB-TolC with MarR mutations conferring resistance to ciprofloxacin and tetracycline	100	86.11	fluoroquinolone antibiotic; cephalosporin; glycylcycline; penam; tetracycline antibiotic; rifamycin antibiotic; phenicol antibiotic; disinfecting agents and antiseptics	antibiotic target alteration; antibiotic efflux	resistance-nodulation-cell division (RND) antibiotic efflux pump
Raw milk 1	Escherichia coli AcrAB-TolC with MarR mutations conferring resistance to ciprofloxacin and tetracycline	100	84.03	fluoroquinolone antibiotic; cephalosporin; glycylcycline; penam; tetracycline antibiotic; rifamycin antibiotic; phenicol antibiotic; disinfecting agents and antiseptics	antibiotic target alteration; antibiotic efflux	resistance-nodulation-cell division (RND) antibiotic efflux pump
Raw milk 1	Escherichia coli AcrAB-TolC with MarR mutations conferring resistance to ciprofloxacin and tetracycline	100	90.97	fluoroquinolone antibiotic; cephalosporin; glycylcycline; penam; tetracycline antibiotic; rifamycin antibiotic; phenicol antibiotic; disinfecting agents and antiseptics	antibiotic target alteration; antibiotic efflux	resistance-nodulation-cell division (RND) antibiotic efflux pump
Raw milk 1	vanY gene in vanB cluster	88.06	51.5	glycopeptide antibiotic	antibiotic target alteration	vanY; glycopeptide resistance gene cluster
Raw milk 1	Escherichia coli AcrAB-TolC with MarR mutations conferring resistance to ciprofloxacin and tetracycline	100	85.42	fluoroquinolone antibiotic; cephalosporin; glycylcycline; penam; tetracycline antibiotic; rifamycin antibiotic; phenicol antibiotic; disinfecting agents and antiseptics	antibiotic target alteration; antibiotic efflux	resistance-nodulation-cell division (RND) antibiotic efflux pump
Raw milk 1	adeF	65.91	58.35	fluoroquinolone antibiotic; tetracycline antibiotic	antibiotic efflux	resistance-nodulation-cell division (RND) antibiotic efflux pump
Raw milk 1	Escherichia coli AcrAB-TolC with MarR mutations conferring resistance to ciprofloxacin and tetracycline	100	81.25	fluoroquinolone antibiotic; cephalosporin; glycylcycline; penam; tetracycline antibiotic; rifamycin antibiotic; phenicol antibiotic; disinfecting agents and antiseptics	antibiotic target alteration; antibiotic efflux	resistance-nodulation-cell division (RND) antibiotic efflux pump
Raw milk 1	Escherichia coli GlpT with mutation conferring resistance to fosfomycin	100	95.8	phosphonic acid antibiotic	antibiotic target alteration	antibiotic-resistant GlpT
Raw milk 1	vanG	104.58	37.25	glycopeptide antibiotic	antibiotic target alteration	glycopeptide resistance gene cluster; Van ligase
Raw milk 1	Escherichia coli mdfA	99.76	86.98	tetracycline antibiotic; disinfecting agents and antiseptics	antibiotic efflux	major facilitator superfamily (MFS) antibiotic efflux pump
Raw milk 1	ArnT	102.72	42.01	peptide antibiotic	antibiotic target alteration	pmr phosphoethanolamine transferase
Raw milk 1	vanY gene in vanG cluster	94.98	37.7	glycopeptide antibiotic	antibiotic target alteration	vanY; glycopeptide resistance gene cluster
Raw milk 1	ArnT	44.1	89.71	peptide antibiotic	antibiotic target alteration	pmr phosphoethanolamine transferase
Raw milk 1	Escherichia coli mdfA	100	87.8	tetracycline antibiotic; disinfecting agents and antiseptics	antibiotic efflux	major facilitator superfamily (MFS) antibiotic efflux pump
Raw milk 1	Escherichia coli soxS with mutation conferring antibiotic resistance	101.87	89.72	fluoroquinolone antibiotic; monobactam; carbapenem; cephalosporin; glycylcycline; cephamycin; penam; tetracycline antibiotic; rifamycin antibiotic; phenicol antibiotic; penem; disinfecting agents and antiseptics	antibiotic target alteration; antibiotic efflux; reduced permeability to antibiotic	ATP-binding cassette (ABC) antibiotic efflux pump; major facilitator superfamily (MFS) antibiotic efflux pump; resistance-nodulation-cell division (RND) antibiotic efflux pump; General Bacterial Porin with reduced permeability to beta-lactams
Raw milk 1	Escherichia coli soxS with mutation conferring antibiotic resistance	100	91.59	fluoroquinolone antibiotic; monobactam; carbapenem; cephalosporin; glycylcycline; cephamycin; penam; tetracycline antibiotic; rifamycin antibiotic; phenicol antibiotic; penem; disinfecting agents and antiseptics	antibiotic target alteration; antibiotic efflux; reduced permeability to antibiotic	ATP-binding cassette (ABC) antibiotic efflux pump; major facilitator superfamily (MFS) antibiotic efflux pump; resistance-nodulation-cell division (RND) antibiotic efflux pump; General Bacterial Porin with reduced permeability to beta-lactams
Raw milk 1	vanY gene in vanG cluster	88.89	35.42	glycopeptide antibiotic	antibiotic target alteration	vanY; glycopeptide resistance gene cluster
Raw milk 1	ArnT	100	43.17	peptide antibiotic	antibiotic target alteration	pmr phosphoethanolamine transferase
Raw milk 1	Escherichia coli soxS with mutation conferring antibiotic resistance	100	93.46	fluoroquinolone antibiotic; monobactam; carbapenem; cephalosporin; glycylcycline; cephamycin; penam; tetracycline antibiotic; rifamycin antibiotic; phenicol antibiotic; penem; disinfecting agents and antiseptics	antibiotic target alteration; antibiotic efflux; reduced permeability to antibiotic	ATP-binding cassette (ABC) antibiotic efflux pump; major facilitator superfamily (MFS) antibiotic efflux pump; resistance-nodulation-cell division (RND) antibiotic efflux pump; General Bacterial Porin with reduced permeability to beta-lactams
Raw milk 1	vanY gene in vanB cluster	67.91	33.06	glycopeptide antibiotic	antibiotic target alteration	vanY; glycopeptide resistance gene cluster
Raw milk 1	Escherichia coli UhpT with mutation conferring resistance to fosfomycin	100	93.06	phosphonic acid antibiotic	antibiotic target alteration	antibiotic-resistant UhpT
Raw milk 1	FosA8	97.87	58.82	phosphonic acid antibiotic	antibiotic inactivation	fosfomycin thiol transferase
Raw milk 1	Escherichia coli UhpT with mutation conferring resistance to fosfomycin	100	96.27	phosphonic acid antibiotic	antibiotic target alteration	antibiotic-resistant UhpT
Raw milk 1	Escherichia coli UhpT with mutation conferring resistance to fosfomycin	100	94.6	phosphonic acid antibiotic	antibiotic target alteration	antibiotic-resistant UhpT
Raw milk 1	Escherichia coli UhpT with mutation conferring resistance to fosfomycin	100	95.68	phosphonic acid antibiotic	antibiotic target alteration	antibiotic-resistant UhpT
Raw milk 1	FosA2	100	87.23	phosphonic acid antibiotic	antibiotic inactivation	fosfomycin thiol transferase
Raw milk 1	adeF	97.54	43.43	fluoroquinolone antibiotic; tetracycline antibiotic	antibiotic efflux	resistance-nodulation-cell division (RND) antibiotic efflux pump
Raw milk 1	adeF	97.45	43.93	fluoroquinolone antibiotic; tetracycline antibiotic	antibiotic efflux	resistance-nodulation-cell division (RND) antibiotic efflux pump
Raw milk 1	qacJ	101.87	42.17	disinfecting agents and antiseptics	antibiotic efflux	small multidrug resistance (SMR) antibiotic efflux pump
Raw milk 1	fosA5	100	89.93	fluoroquinolone antibiotic; aminoglycoside antibiotic; phosphonic acid antibiotic	antibiotic inactivation	fosfomycin thiol transferase
Raw milk 1	fosA5	100	91.37	fluoroquinolone antibiotic; aminoglycoside antibiotic; phosphonic acid antibiotic	antibiotic inactivation	fosfomycin thiol transferase
Raw milk 1	qacG	106.54	45.28	disinfecting agents and antiseptics	antibiotic efflux	small multidrug resistance (SMR) antibiotic efflux pump
Raw milk 1	fosA5	105.76	87.05	fluoroquinolone antibiotic; aminoglycoside antibiotic; phosphonic acid antibiotic	antibiotic inactivation	fosfomycin thiol transferase
Raw milk 1	adeF	99.24	42.12	fluoroquinolone antibiotic; tetracycline antibiotic	antibiotic efflux	resistance-nodulation-cell division (RND) antibiotic efflux pump
Raw milk 1	vanW gene in vanG cluster	96.09	33.71	glycopeptide antibiotic	antibiotic target alteration	vanW; glycopeptide resistance gene cluster
Raw milk 1	ICR-Mo	101.79	95.6	peptide antibiotic	antibiotic target alteration	intrinsic colistin resistant phosphoethanolamine transferase
Raw milk 1	qacG	100.93	44.34	disinfecting agents and antiseptics	antibiotic efflux	small multidrug resistance (SMR) antibiotic efflux pump
Raw milk 1	vanG	104.3	37.74	glycopeptide antibiotic	antibiotic target alteration	glycopeptide resistance gene cluster; Van ligase
Raw milk 1	ArnT	100	40.99	peptide antibiotic	antibiotic target alteration	pmr phosphoethanolamine transferase
Raw milk 1	adeF	97.92	40.87	fluoroquinolone antibiotic; tetracycline antibiotic	antibiotic efflux	resistance-nodulation-cell division (RND) antibiotic efflux pump
Raw milk 1	kdpE	100	90.18	aminoglycoside antibiotic	antibiotic efflux	kdpDE
Raw milk 1	Klebsiella pneumoniae KpnE	100	80.83	macrolide antibiotic; aminoglycoside antibiotic; cephalosporin; tetracycline antibiotic; peptide antibiotic; rifamycin antibiotic; disinfecting agents and antiseptics	antibiotic efflux	small multidrug resistance (SMR) antibiotic efflux pump
Raw milk 1	vanY gene in vanM cluster	115.02	36.67	glycopeptide antibiotic	antibiotic target alteration	vanY; glycopeptide resistance gene cluster
Raw milk 1	Klebsiella pneumoniae KpnE	94.17	86.73	macrolide antibiotic; aminoglycoside antibiotic; cephalosporin; tetracycline antibiotic; peptide antibiotic; rifamycin antibiotic; disinfecting agents and antiseptics	antibiotic efflux	small multidrug resistance (SMR) antibiotic efflux pump
Raw milk 1	Klebsiella pneumoniae KpnE	100	86.67	macrolide antibiotic; aminoglycoside antibiotic; cephalosporin; tetracycline antibiotic; peptide antibiotic; rifamycin antibiotic; disinfecting agents and antiseptics	antibiotic efflux	small multidrug resistance (SMR) antibiotic efflux pump
Raw milk 1	ArnT	56.99	89.49	peptide antibiotic	antibiotic target alteration	pmr phosphoethanolamine transferase
Raw milk 1	Klebsiella pneumoniae KpnE	100	80	macrolide antibiotic; aminoglycoside antibiotic; cephalosporin; tetracycline antibiotic; peptide antibiotic; rifamycin antibiotic; disinfecting agents and antiseptics	antibiotic efflux	small multidrug resistance (SMR) antibiotic efflux pump
Raw milk 1	Klebsiella pneumoniae KpnF	100	85.32	macrolide antibiotic; aminoglycoside antibiotic; cephalosporin; tetracycline antibiotic; peptide antibiotic; rifamycin antibiotic; disinfecting agents and antiseptics	antibiotic efflux	small multidrug resistance (SMR) antibiotic efflux pump
Raw milk 1	adeF	99.91	58.76	fluoroquinolone antibiotic; tetracycline antibiotic	antibiotic efflux	resistance-nodulation-cell division (RND) antibiotic efflux pump
Raw milk 1	Klebsiella pneumoniae KpnF	100	91.74	macrolide antibiotic; aminoglycoside antibiotic; cephalosporin; tetracycline antibiotic; peptide antibiotic; rifamycin antibiotic; disinfecting agents and antiseptics	antibiotic efflux	small multidrug resistance (SMR) antibiotic efflux pump
Raw milk 1	Klebsiella pneumoniae KpnF	100	89.91	macrolide antibiotic; aminoglycoside antibiotic; cephalosporin; tetracycline antibiotic; peptide antibiotic; rifamycin antibiotic; disinfecting agents and antiseptics	antibiotic efflux	small multidrug resistance (SMR) antibiotic efflux pump
Raw milk 1	Klebsiella pneumoniae KpnF	100	76.15	macrolide antibiotic; aminoglycoside antibiotic; cephalosporin; tetracycline antibiotic; peptide antibiotic; rifamycin antibiotic; disinfecting agents and antiseptics	antibiotic efflux	small multidrug resistance (SMR) antibiotic efflux pump
Raw milk 1	Klebsiella pneumoniae KpnF	92.66	86.14	macrolide antibiotic; aminoglycoside antibiotic; cephalosporin; tetracycline antibiotic; peptide antibiotic; rifamycin antibiotic; disinfecting agents and antiseptics	antibiotic efflux	small multidrug resistance (SMR) antibiotic efflux pump
Raw milk 1	Klebsiella pneumoniae KpnF	100	87.16	macrolide antibiotic; aminoglycoside antibiotic; cephalosporin; tetracycline antibiotic; peptide antibiotic; rifamycin antibiotic; disinfecting agents and antiseptics	antibiotic efflux	small multidrug resistance (SMR) antibiotic efflux pump
Raw milk 1	Klebsiella pneumoniae KpnG	100	94.62	macrolide antibiotic; fluoroquinolone antibiotic; aminoglycoside antibiotic; carbapenem; cephalosporin; penam; peptide antibiotic; penem	antibiotic efflux	major facilitator superfamily (MFS) antibiotic efflux pump
Raw milk 1	ArnT	100.91	54.08	peptide antibiotic	antibiotic target alteration	pmr phosphoethanolamine transferase
Raw milk 1	Klebsiella pneumoniae KpnH	99.8	84.17	macrolide antibiotic; fluoroquinolone antibiotic; aminoglycoside antibiotic; carbapenem; cephalosporin; penam; peptide antibiotic; penem	antibiotic efflux	major facilitator superfamily (MFS) antibiotic efflux pump
Raw milk 1	vanG	106.02	37.4	glycopeptide antibiotic	antibiotic target alteration	glycopeptide resistance gene cluster; Van ligase
Raw milk 1	Klebsiella pneumoniae KpnH	100.59	93.47	macrolide antibiotic; fluoroquinolone antibiotic; aminoglycoside antibiotic; carbapenem; cephalosporin; penam; peptide antibiotic; penem	antibiotic efflux	major facilitator superfamily (MFS) antibiotic efflux pump
Raw milk 1	Klebsiella pneumoniae KpnH	99.8	85.17	macrolide antibiotic; fluoroquinolone antibiotic; aminoglycoside antibiotic; carbapenem; cephalosporin; penam; peptide antibiotic; penem	antibiotic efflux	major facilitator superfamily (MFS) antibiotic efflux pump
Raw milk 1	vanG	104.58	39.33	glycopeptide antibiotic	antibiotic target alteration	glycopeptide resistance gene cluster; Van ligase
Raw milk 1	FosA8	97.87	59.56	phosphonic acid antibiotic	antibiotic inactivation	fosfomycin thiol transferase
Raw milk 1	qacG	113.08	48.11	disinfecting agents and antiseptics	antibiotic efflux	small multidrug resistance (SMR) antibiotic efflux pump
Raw milk 1	ArnT	99.64	41.59	peptide antibiotic	antibiotic target alteration	pmr phosphoethanolamine transferase
Raw milk 1	Klebsiella pneumoniae KpnH	100	93.43	macrolide antibiotic; fluoroquinolone antibiotic; aminoglycoside antibiotic; carbapenem; cephalosporin; penam; peptide antibiotic; penem	antibiotic efflux	major facilitator superfamily (MFS) antibiotic efflux pump
Raw milk 1	leuO	102.23	79.61	nucleoside antibiotic; disinfecting agents and antiseptics	antibiotic efflux	major facilitator superfamily (MFS) antibiotic efflux pump
Raw milk 1	leuO	100.32	84.44	nucleoside antibiotic; disinfecting agents and antiseptics	antibiotic efflux	major facilitator superfamily (MFS) antibiotic efflux pump
Raw milk 1	vanG	105.16	39.34	glycopeptide antibiotic	antibiotic target alteration	glycopeptide resistance gene cluster; Van ligase
Raw milk 1	leuO	100	80.45	nucleoside antibiotic; disinfecting agents and antiseptics	antibiotic efflux	major facilitator superfamily (MFS) antibiotic efflux pump
Raw milk 1	leuO	108.28	75.48	nucleoside antibiotic; disinfecting agents and antiseptics	antibiotic efflux	major facilitator superfamily (MFS) antibiotic efflux pump
Raw milk 1	leuO	111.78	76.47	nucleoside antibiotic; disinfecting agents and antiseptics	antibiotic efflux	major facilitator superfamily (MFS) antibiotic efflux pump
Raw milk 1	lmrD	100	99.85	lincosamide antibiotic	antibiotic efflux	ATP-binding cassette (ABC) antibiotic efflux pump
Raw milk 1	vanY gene in vanG cluster	92.11	35.79	glycopeptide antibiotic	antibiotic target alteration	vanY; glycopeptide resistance gene cluster
Raw milk 1	vanY gene in vanG cluster	92.11	35.79	glycopeptide antibiotic	antibiotic target alteration	vanY; glycopeptide resistance gene cluster
Raw milk 1	adeF	97.83	41.17	fluoroquinolone antibiotic; tetracycline antibiotic	antibiotic efflux	resistance-nodulation-cell division (RND) antibiotic efflux pump
Raw milk 1	lmrD	100	97.44	lincosamide antibiotic	antibiotic efflux	ATP-binding cassette (ABC) antibiotic efflux pump
Raw milk 1	LptD	100.9	93.09	peptide antibiotic; aminocoumarin antibiotic; rifamycin antibiotic	antibiotic efflux	ATP-binding cassette (ABC) antibiotic efflux pump
Raw milk 1	LptD	100.9	92.84	peptide antibiotic; aminocoumarin antibiotic; rifamycin antibiotic	antibiotic efflux	ATP-binding cassette (ABC) antibiotic efflux pump
Raw milk 1	lsaA	100	98.59	lincosamide antibiotic; streptogramin antibiotic; streptogramin A antibiotic; streptogramin B antibiotic; pleuromutilin antibiotic	antibiotic target protection	lsa-type ABC-F protein
Raw milk 1	vanT gene in vanG cluster	52.11	34.24	glycopeptide antibiotic	antibiotic target alteration	glycopeptide resistance gene cluster; vanT
Raw milk 1	marA	99.21	92.86	fluoroquinolone antibiotic; monobactam; carbapenem; cephalosporin; glycylcycline; cephamycin; penam; tetracycline antibiotic; rifamycin antibiotic; phenicol antibiotic; penem; disinfecting agents and antiseptics	antibiotic efflux; reduced permeability to antibiotic	resistance-nodulation-cell division (RND) antibiotic efflux pump; General Bacterial Porin with reduced permeability to beta-lactams
Raw milk 1	marA	99.21	93.55	fluoroquinolone antibiotic; monobactam; carbapenem; cephalosporin; glycylcycline; cephamycin; penam; tetracycline antibiotic; rifamycin antibiotic; phenicol antibiotic; penem; disinfecting agents and antiseptics	antibiotic efflux; reduced permeability to antibiotic	resistance-nodulation-cell division (RND) antibiotic efflux pump; General Bacterial Porin with reduced permeability to beta-lactams
Raw milk 1	vanG	104.87	39.66	glycopeptide antibiotic	antibiotic target alteration	glycopeptide resistance gene cluster; Van ligase
Raw milk 1	marA	100	93.7	fluoroquinolone antibiotic; monobactam; carbapenem; cephalosporin; glycylcycline; cephamycin; penam; tetracycline antibiotic; rifamycin antibiotic; phenicol antibiotic; penem; disinfecting agents and antiseptics	antibiotic efflux; reduced permeability to antibiotic	resistance-nodulation-cell division (RND) antibiotic efflux pump; General Bacterial Porin with reduced permeability to beta-lactams
Raw milk 1	marA	99.21	93.55	fluoroquinolone antibiotic; monobactam; carbapenem; cephalosporin; glycylcycline; cephamycin; penam; tetracycline antibiotic; rifamycin antibiotic; phenicol antibiotic; penem; disinfecting agents and antiseptics	antibiotic efflux; reduced permeability to antibiotic	resistance-nodulation-cell division (RND) antibiotic efflux pump; General Bacterial Porin with reduced permeability to beta-lactams
Raw milk 1	mdtB	100	89.04	aminocoumarin antibiotic	antibiotic efflux	resistance-nodulation-cell division (RND) antibiotic efflux pump
Raw milk 1	mdtB	100	90.77	aminocoumarin antibiotic	antibiotic efflux	resistance-nodulation-cell division (RND) antibiotic efflux pump
Raw milk 1	mdtB	100	92.98	aminocoumarin antibiotic	antibiotic efflux	resistance-nodulation-cell division (RND) antibiotic efflux pump
Raw milk 1	mdtC	100	91.22	aminocoumarin antibiotic	antibiotic efflux	resistance-nodulation-cell division (RND) antibiotic efflux pump
Raw milk 1	mdtC	100	90.93	aminocoumarin antibiotic	antibiotic efflux	resistance-nodulation-cell division (RND) antibiotic efflux pump
Raw milk 1	mdtC	100.1	93.46	aminocoumarin antibiotic	antibiotic efflux	resistance-nodulation-cell division (RND) antibiotic efflux pump
Raw milk 1	mdtG	99.51	91.29	phosphonic acid antibiotic	antibiotic efflux	major facilitator superfamily (MFS) antibiotic efflux pump
Raw milk 1	ArnT	44.1	86.01	peptide antibiotic	antibiotic target alteration	pmr phosphoethanolamine transferase
Raw milk 1	mdtM	100.73	84.77	fluoroquinolone antibiotic; lincosamide antibiotic; nucleoside antibiotic; phenicol antibiotic; disinfecting agents and antiseptics	antibiotic efflux	major facilitator superfamily (MFS) antibiotic efflux pump
Raw milk 1	mreA	99.68	71.43	macrolide antibiotic	antibiotic efflux	major facilitator superfamily (MFS) antibiotic efflux pump
Raw milk 1	msbA	100	92.44	nitroimidazole antibiotic	antibiotic efflux	ATP-binding cassette (ABC) antibiotic efflux pump
Raw milk 1	msbA	100	94.16	nitroimidazole antibiotic	antibiotic efflux	ATP-binding cassette (ABC) antibiotic efflux pump
Raw milk 1	msbA	100	86.77	nitroimidazole antibiotic	antibiotic efflux	ATP-binding cassette (ABC) antibiotic efflux pump
Raw milk 1	msbA	100	94.5	nitroimidazole antibiotic	antibiotic efflux	ATP-binding cassette (ABC) antibiotic efflux pump
Raw milk 1	vanY gene in vanG cluster	88.89	32.34	glycopeptide antibiotic	antibiotic target alteration	vanY; glycopeptide resistance gene cluster
Raw milk 1	qacG	100	50.47	disinfecting agents and antiseptics	antibiotic efflux	small multidrug resistance (SMR) antibiotic efflux pump
Raw milk 1	msbA	100	86.6	nitroimidazole antibiotic	antibiotic efflux	ATP-binding cassette (ABC) antibiotic efflux pump
Raw milk 1	oqxA	100	91.3	fluoroquinolone antibiotic; glycylcycline; tetracycline antibiotic; diaminopyrimidine antibiotic; nitrofuran antibiotic	antibiotic efflux	resistance-nodulation-cell division (RND) antibiotic efflux pump
Raw milk 1	qacG	103.74	46.15	disinfecting agents and antiseptics	antibiotic efflux	small multidrug resistance (SMR) antibiotic efflux pump
Raw milk 1	oqxB	100	96.95	fluoroquinolone antibiotic; glycylcycline; tetracycline antibiotic; diaminopyrimidine antibiotic; nitrofuran antibiotic	antibiotic efflux	resistance-nodulation-cell division (RND) antibiotic efflux pump
Raw milk 1	ORN-1	100	100	carbapenem; cephalosporin	antibiotic inactivation	ORN beta-lactamase
Raw milk 1	patA	100.89	67.73	fluoroquinolone antibiotic	antibiotic efflux	ATP-binding cassette (ABC) antibiotic efflux pump
Raw milk 1	vanY gene in vanM cluster	100.86	40.15	glycopeptide antibiotic	antibiotic target alteration	vanY; glycopeptide resistance gene cluster
Raw milk 1	vanY gene in vanF cluster	85.32	29.22	glycopeptide antibiotic	antibiotic target alteration	vanY; glycopeptide resistance gene cluster
Raw milk 1	patB	101.02	66.78	fluoroquinolone antibiotic	antibiotic efflux	ATP-binding cassette (ABC) antibiotic efflux pump
Raw milk 1	PmrF	101.55	84.21	peptide antibiotic	antibiotic target alteration	pmr phosphoethanolamine transferase
Raw milk 1	PmrF	101.55	87.81	peptide antibiotic	antibiotic target alteration	pmr phosphoethanolamine transferase
Raw milk 1	adeF	97.45	43.37	fluoroquinolone antibiotic; tetracycline antibiotic	antibiotic efflux	resistance-nodulation-cell division (RND) antibiotic efflux pump
Raw milk 1	PmrF	101.55	82.66	peptide antibiotic	antibiotic target alteration	pmr phosphoethanolamine transferase
Raw milk 1	Haemophilus influenzae PBP3 conferring resistance to beta-lactam antibiotics	96.23	51.83	cephalosporin; cephamycin; penam	antibiotic target alteration	Penicillin-binding protein mutations conferring resistance to beta-lactam antibiotics
Raw milk 1	Pseudomonas aeruginosa soxR	95.51	69.72	fluoroquinolone antibiotic; cephalosporin; glycylcycline; penam; tetracycline antibiotic; rifamycin antibiotic; phenicol antibiotic; disinfecting agents and antiseptics	antibiotic target alteration; antibiotic efflux	ATP-binding cassette (ABC) antibiotic efflux pump; major facilitator superfamily (MFS) antibiotic efflux pump; resistance-nodulation-cell division (RND) antibiotic efflux pump
Raw milk 1	RAHN-1	100	100	cephalosporin	antibiotic inactivation	RAHN beta-lactamase
Raw milk 1	Haemophilus influenzae PBP3 conferring resistance to beta-lactam antibiotics	96.39	52.02	cephalosporin; cephamycin; penam	antibiotic target alteration	Penicillin-binding protein mutations conferring resistance to beta-lactam antibiotics
Raw milk 1	ramA	91.13	95.58	fluoroquinolone antibiotic; monobactam; carbapenem; cephalosporin; glycylcycline; cephamycin; penam; tetracycline antibiotic; rifamycin antibiotic; phenicol antibiotic; penem; disinfecting agents and antiseptics	antibiotic efflux; reduced permeability to antibiotic	resistance-nodulation-cell division (RND) antibiotic efflux pump; General Bacterial Porin with reduced permeability to beta-lactams
Raw milk 1	rsmA	101.64	80.33	fluoroquinolone antibiotic; diaminopyrimidine antibiotic; phenicol antibiotic	antibiotic efflux	resistance-nodulation-cell division (RND) antibiotic efflux pump
Raw milk 1	rsmA	111.48	80.33	fluoroquinolone antibiotic; diaminopyrimidine antibiotic; phenicol antibiotic	antibiotic efflux	resistance-nodulation-cell division (RND) antibiotic efflux pump
Raw milk 1	rsmA	100	85.25	fluoroquinolone antibiotic; diaminopyrimidine antibiotic; phenicol antibiotic	antibiotic efflux	resistance-nodulation-cell division (RND) antibiotic efflux pump
Raw milk 1	rsmA	100	85.25	fluoroquinolone antibiotic; diaminopyrimidine antibiotic; phenicol antibiotic	antibiotic efflux	resistance-nodulation-cell division (RND) antibiotic efflux pump
Raw milk 1	rsmA	101.64	80.33	fluoroquinolone antibiotic; diaminopyrimidine antibiotic; phenicol antibiotic	antibiotic efflux	resistance-nodulation-cell division (RND) antibiotic efflux pump
Raw milk 1	rsmA	100	85.25	fluoroquinolone antibiotic; diaminopyrimidine antibiotic; phenicol antibiotic	antibiotic efflux	resistance-nodulation-cell division (RND) antibiotic efflux pump
Raw milk 1	rsmA	137.7	89.09	fluoroquinolone antibiotic; diaminopyrimidine antibiotic; phenicol antibiotic	antibiotic efflux	resistance-nodulation-cell division (RND) antibiotic efflux pump
Raw milk 1	rsmA	100	85.25	fluoroquinolone antibiotic; diaminopyrimidine antibiotic; phenicol antibiotic	antibiotic efflux	resistance-nodulation-cell division (RND) antibiotic efflux pump
Raw milk 1	TER-2	101.06	98.94	carbapenem; cephalosporin	antibiotic inactivation	TER beta-lactamase
Raw milk 1	tet(M)	100	96.4	tetracycline antibiotic	antibiotic target protection	tetracycline-resistant ribosomal protection protein
Raw milk 1	tetR	99.52	100	tetracycline antibiotic	antibiotic target alteration; antibiotic efflux	major facilitator superfamily (MFS) antibiotic efflux pump
Raw milk 2	Acinetobacter baumannii AbaQ	101.38	72.47	fluoroquinolone antibiotic	antibiotic efflux	major facilitator superfamily (MFS) antibiotic efflux pump
Raw milk 2	Acinetobacter baumannii AbaQ	101.38	72.47	fluoroquinolone antibiotic	antibiotic efflux	major facilitator superfamily (MFS) antibiotic efflux pump
Raw milk 2	Acinetobacter baumannii AbaQ	101.38	72.94	fluoroquinolone antibiotic	antibiotic efflux	major facilitator superfamily (MFS) antibiotic efflux pump
Raw milk 2	acrB	100	92.95	fluoroquinolone antibiotic; cephalosporin; glycylcycline; penam; tetracycline antibiotic; rifamycin antibiotic; phenicol antibiotic; disinfecting agents and antiseptics	antibiotic efflux	resistance-nodulation-cell division (RND) antibiotic efflux pump
Raw milk 2	acrB	100	94.18	fluoroquinolone antibiotic; cephalosporin; glycylcycline; penam; tetracycline antibiotic; rifamycin antibiotic; phenicol antibiotic; disinfecting agents and antiseptics	antibiotic efflux	resistance-nodulation-cell division (RND) antibiotic efflux pump
Raw milk 2	acrD	102.22	89.1	aminoglycoside antibiotic	antibiotic efflux	resistance-nodulation-cell division (RND) antibiotic efflux pump
Raw milk 2	acrD	100	92.19	aminoglycoside antibiotic	antibiotic efflux	resistance-nodulation-cell division (RND) antibiotic efflux pump
Raw milk 2	acrD	100	94.21	aminoglycoside antibiotic	antibiotic efflux	resistance-nodulation-cell division (RND) antibiotic efflux pump
Raw milk 2	adeF	99.43	41.33	fluoroquinolone antibiotic; tetracycline antibiotic	antibiotic efflux	resistance-nodulation-cell division (RND) antibiotic efflux pump
Raw milk 2	ACT-8	100	76.58	carbapenem; cephalosporin; cephamycin; penam	antibiotic inactivation	ACT beta-lactamase
Raw milk 2	ACT-8	101.05	66.67	carbapenem; cephalosporin; cephamycin; penam	antibiotic inactivation	ACT beta-lactamase
Raw milk 2	qacJ	106.54	50.62	disinfecting agents and antiseptics	antibiotic efflux	small multidrug resistance (SMR) antibiotic efflux pump
Raw milk 2	vanG	105.16	39.34	glycopeptide antibiotic	antibiotic target alteration	glycopeptide resistance gene cluster; Van ligase
Raw milk 2	adeF	69.88	66.62	fluoroquinolone antibiotic; tetracycline antibiotic	antibiotic efflux	resistance-nodulation-cell division (RND) antibiotic efflux pump
Raw milk 2	adeF	64.68	66.22	fluoroquinolone antibiotic; tetracycline antibiotic	antibiotic efflux	resistance-nodulation-cell division (RND) antibiotic efflux pump
Raw milk 2	adeF	99.15	61.15	fluoroquinolone antibiotic; tetracycline antibiotic	antibiotic efflux	resistance-nodulation-cell division (RND) antibiotic efflux pump
Raw milk 2	adeF	99.43	41.22	fluoroquinolone antibiotic; tetracycline antibiotic	antibiotic efflux	resistance-nodulation-cell division (RND) antibiotic efflux pump
Raw milk 2	adeF	100	66.67	fluoroquinolone antibiotic; tetracycline antibiotic	antibiotic efflux	resistance-nodulation-cell division (RND) antibiotic efflux pump
Raw milk 2	adeF	99.81	60.67	fluoroquinolone antibiotic; tetracycline antibiotic	antibiotic efflux	resistance-nodulation-cell division (RND) antibiotic efflux pump
Raw milk 2	adeF	100	66.51	fluoroquinolone antibiotic; tetracycline antibiotic	antibiotic efflux	resistance-nodulation-cell division (RND) antibiotic efflux pump
Raw milk 2	adeF	99.15	60.71	fluoroquinolone antibiotic; tetracycline antibiotic	antibiotic efflux	resistance-nodulation-cell division (RND) antibiotic efflux pump
Raw milk 2	adeF	62.04	65.54	fluoroquinolone antibiotic; tetracycline antibiotic	antibiotic efflux	resistance-nodulation-cell division (RND) antibiotic efflux pump
Raw milk 2	ANT(3'')-IIc	74.13	83.96	aminoglycoside antibiotic	antibiotic inactivation	ANT(3'')
Raw milk 2	APH(3'')-Ib	100	99.63	aminoglycoside antibiotic	antibiotic inactivation	APH(3'')
Raw milk 2	ArnT	100	40.81	peptide antibiotic	antibiotic target alteration	pmr phosphoethanolamine transferase
Raw milk 2	APH(6)-Id	100	99.64	aminoglycoside antibiotic	antibiotic inactivation	APH(6)
Raw milk 2	ArnT	82.76	88.6	peptide antibiotic	antibiotic target alteration	pmr phosphoethanolamine transferase
Raw milk 2	ArnT	100	88.02	peptide antibiotic	antibiotic target alteration	pmr phosphoethanolamine transferase
Raw milk 2	ArnT	100.54	85.92	peptide antibiotic	antibiotic target alteration	pmr phosphoethanolamine transferase
Raw milk 2	ArnT	95.46	42.23	peptide antibiotic	antibiotic target alteration	pmr phosphoethanolamine transferase
Raw milk 2	vanY gene in vanM cluster	100.86	40.15	glycopeptide antibiotic	antibiotic target alteration	vanY; glycopeptide resistance gene cluster
Raw milk 2	vanY gene in vanF cluster	85.32	29.22	glycopeptide antibiotic	antibiotic target alteration	vanY; glycopeptide resistance gene cluster
Raw milk 2	ArnT	100.18	64	peptide antibiotic	antibiotic target alteration	pmr phosphoethanolamine transferase
Raw milk 2	bacA	99.63	93.04	peptide antibiotic	antibiotic target alteration	undecaprenyl pyrophosphate related proteins
Raw milk 2	vanG	104.58	37.25	glycopeptide antibiotic	antibiotic target alteration	glycopeptide resistance gene cluster; Van ligase
Raw milk 2	bacA	100	93.41	peptide antibiotic	antibiotic target alteration	undecaprenyl pyrophosphate related proteins
Raw milk 2	baeR	100	91.67	aminoglycoside antibiotic; aminocoumarin antibiotic	antibiotic efflux	resistance-nodulation-cell division (RND) antibiotic efflux pump
Raw milk 2	baeR	100	94.17	aminoglycoside antibiotic; aminocoumarin antibiotic	antibiotic efflux	resistance-nodulation-cell division (RND) antibiotic efflux pump
Raw milk 2	qacG	100	50.96	disinfecting agents and antiseptics	antibiotic efflux	small multidrug resistance (SMR) antibiotic efflux pump
Raw milk 2	baeR	100	96.67	aminoglycoside antibiotic; aminocoumarin antibiotic	antibiotic efflux	resistance-nodulation-cell division (RND) antibiotic efflux pump
Raw milk 2	CMY-70	100	99.48	cephamycin	antibiotic inactivation	CMY beta-lactamase
Raw milk 2	vanY gene in vanG cluster	92.11	35.79	glycopeptide antibiotic	antibiotic target alteration	vanY; glycopeptide resistance gene cluster
Raw milk 2	vanG	104.3	37.74	glycopeptide antibiotic	antibiotic target alteration	glycopeptide resistance gene cluster; Van ligase
Raw milk 2	FosA8	97.87	58.82	phosphonic acid antibiotic	antibiotic inactivation	fosfomycin thiol transferase
Raw milk 2	cpxA	100	98.03	aminoglycoside antibiotic; aminocoumarin antibiotic	antibiotic efflux	resistance-nodulation-cell division (RND) antibiotic efflux pump
Raw milk 2	CRP	100	99.05	macrolide antibiotic; fluoroquinolone antibiotic; penam	antibiotic efflux	resistance-nodulation-cell division (RND) antibiotic efflux pump
Raw milk 2	CRP	100	98.57	macrolide antibiotic; fluoroquinolone antibiotic; penam	antibiotic efflux	resistance-nodulation-cell division (RND) antibiotic efflux pump
Raw milk 2	ArnT	96.73	40.04	peptide antibiotic	antibiotic target alteration	pmr phosphoethanolamine transferase
Raw milk 2	CRP	100	99.05	macrolide antibiotic; fluoroquinolone antibiotic; penam	antibiotic efflux	resistance-nodulation-cell division (RND) antibiotic efflux pump
Raw milk 2	CRP	93.33	98.98	macrolide antibiotic; fluoroquinolone antibiotic; penam	antibiotic efflux	resistance-nodulation-cell division (RND) antibiotic efflux pump
Raw milk 2	CRP	100	98.57	macrolide antibiotic; fluoroquinolone antibiotic; penam	antibiotic efflux	resistance-nodulation-cell division (RND) antibiotic efflux pump
Raw milk 2	CRP	100	98.57	macrolide antibiotic; fluoroquinolone antibiotic; penam	antibiotic efflux	resistance-nodulation-cell division (RND) antibiotic efflux pump
Raw milk 2	dfrE	100	98.17	diaminopyrimidine antibiotic	antibiotic target replacement	trimethoprim resistant dihydrofolate reductase dfr
Raw milk 2	efrA	100	99.65	macrolide antibiotic; fluoroquinolone antibiotic; rifamycin antibiotic	antibiotic efflux	ATP-binding cassette (ABC) antibiotic efflux pump
Raw milk 2	emeA	97.71	97.71	disinfecting agents and antiseptics	antibiotic efflux	multidrug and toxic compound extrusion (MATE) transporter
Raw milk 2	emrA	100	88.46	fluoroquinolone antibiotic	antibiotic efflux	major facilitator superfamily (MFS) antibiotic efflux pump
Raw milk 2	emrB	100	95.22	fluoroquinolone antibiotic	antibiotic efflux	major facilitator superfamily (MFS) antibiotic efflux pump
Raw milk 2	emrR	100	94.29	fluoroquinolone antibiotic	antibiotic efflux	major facilitator superfamily (MFS) antibiotic efflux pump
Raw milk 2	vanY gene in vanB cluster	67.91	33.06	glycopeptide antibiotic	antibiotic target alteration	vanY; glycopeptide resistance gene cluster
Raw milk 2	vanW gene in vanG cluster	43.42	25.89	glycopeptide antibiotic	antibiotic target alteration	vanW; glycopeptide resistance gene cluster
Raw milk 2	emrR	100	92.61	fluoroquinolone antibiotic	antibiotic efflux	major facilitator superfamily (MFS) antibiotic efflux pump
Raw milk 2	emrR	100	93.14	fluoroquinolone antibiotic	antibiotic efflux	major facilitator superfamily (MFS) antibiotic efflux pump
Raw milk 2	emrR	100	92.57	fluoroquinolone antibiotic	antibiotic efflux	major facilitator superfamily (MFS) antibiotic efflux pump
Raw milk 2	eptB	98.61	90.79	peptide antibiotic	antibiotic target alteration	pmr phosphoethanolamine transferase
Raw milk 2	eptB	98.08	89.89	peptide antibiotic	antibiotic target alteration	pmr phosphoethanolamine transferase
Raw milk 2	Escherichia coli acrA	100	90.68	fluoroquinolone antibiotic; cephalosporin; glycylcycline; penam; tetracycline antibiotic; rifamycin antibiotic; phenicol antibiotic; disinfecting agents and antiseptics	antibiotic efflux	resistance-nodulation-cell division (RND) antibiotic efflux pump
Raw milk 2	Escherichia coli AcrAB-TolC with MarR mutations conferring resistance to ciprofloxacin and tetracycline	100	84.03	fluoroquinolone antibiotic; cephalosporin; glycylcycline; penam; tetracycline antibiotic; rifamycin antibiotic; phenicol antibiotic; disinfecting agents and antiseptics	antibiotic target alteration; antibiotic efflux	resistance-nodulation-cell division (RND) antibiotic efflux pump
Raw milk 2	Escherichia coli AcrAB-TolC with MarR mutations conferring resistance to ciprofloxacin and tetracycline	100	85.42	fluoroquinolone antibiotic; cephalosporin; glycylcycline; penam; tetracycline antibiotic; rifamycin antibiotic; phenicol antibiotic; disinfecting agents and antiseptics	antibiotic target alteration; antibiotic efflux	resistance-nodulation-cell division (RND) antibiotic efflux pump
Raw milk 2	Escherichia coli AcrAB-TolC with MarR mutations conferring resistance to ciprofloxacin and tetracycline	100	86.11	fluoroquinolone antibiotic; cephalosporin; glycylcycline; penam; tetracycline antibiotic; rifamycin antibiotic; phenicol antibiotic; disinfecting agents and antiseptics	antibiotic target alteration; antibiotic efflux	resistance-nodulation-cell division (RND) antibiotic efflux pump
Raw milk 2	Escherichia coli AcrAB-TolC with MarR mutations conferring resistance to ciprofloxacin and tetracycline	100	90.97	fluoroquinolone antibiotic; cephalosporin; glycylcycline; penam; tetracycline antibiotic; rifamycin antibiotic; phenicol antibiotic; disinfecting agents and antiseptics	antibiotic target alteration; antibiotic efflux	resistance-nodulation-cell division (RND) antibiotic efflux pump
Raw milk 2	adeF	97.17	43.42	fluoroquinolone antibiotic; tetracycline antibiotic	antibiotic efflux	resistance-nodulation-cell division (RND) antibiotic efflux pump
Raw milk 2	Escherichia coli EF-Tu mutants conferring resistance to Pulvomycin	96.33	94.92	elfamycin antibiotic	antibiotic target alteration	elfamycin resistant EF-Tu
Raw milk 2	Escherichia coli EF-Tu mutants conferring resistance to Pulvomycin	96.33	97.46	elfamycin antibiotic	antibiotic target alteration	elfamycin resistant EF-Tu
Raw milk 2	Escherichia coli GlpT with mutation conferring resistance to fosfomycin	100	95.8	phosphonic acid antibiotic	antibiotic target alteration	antibiotic-resistant GlpT
Raw milk 2	Escherichia coli mdfA	99.76	86.98	tetracycline antibiotic; disinfecting agents and antiseptics	antibiotic efflux	major facilitator superfamily (MFS) antibiotic efflux pump
Raw milk 2	Escherichia coli mdfA	100	87.8	tetracycline antibiotic; disinfecting agents and antiseptics	antibiotic efflux	major facilitator superfamily (MFS) antibiotic efflux pump
Raw milk 2	Escherichia coli soxS with mutation conferring antibiotic resistance	101.87	89.72	fluoroquinolone antibiotic; monobactam; carbapenem; cephalosporin; glycylcycline; cephamycin; penam; tetracycline antibiotic; rifamycin antibiotic; phenicol antibiotic; penem; disinfecting agents and antiseptics	antibiotic target alteration; antibiotic efflux; reduced permeability to antibiotic	ATP-binding cassette (ABC) antibiotic efflux pump; major facilitator superfamily (MFS) antibiotic efflux pump; resistance-nodulation-cell division (RND) antibiotic efflux pump; General Bacterial Porin with reduced permeability to beta-lactams
Raw milk 2	vanT gene in vanG cluster	52.39	32.71	glycopeptide antibiotic	antibiotic target alteration	glycopeptide resistance gene cluster; vanT
Raw milk 2	Escherichia coli soxS with mutation conferring antibiotic resistance	100	91.59	fluoroquinolone antibiotic; monobactam; carbapenem; cephalosporin; glycylcycline; cephamycin; penam; tetracycline antibiotic; rifamycin antibiotic; phenicol antibiotic; penem; disinfecting agents and antiseptics	antibiotic target alteration; antibiotic efflux; reduced permeability to antibiotic	ATP-binding cassette (ABC) antibiotic efflux pump; major facilitator superfamily (MFS) antibiotic efflux pump; resistance-nodulation-cell division (RND) antibiotic efflux pump; General Bacterial Porin with reduced permeability to beta-lactams
Raw milk 2	Escherichia coli UhpT with mutation conferring resistance to fosfomycin	100	96.05	phosphonic acid antibiotic	antibiotic target alteration	antibiotic-resistant UhpT
Raw milk 2	qacG	113.08	48.11	disinfecting agents and antiseptics	antibiotic efflux	small multidrug resistance (SMR) antibiotic efflux pump
Raw milk 2	adeF	97.45	43.61	fluoroquinolone antibiotic; tetracycline antibiotic	antibiotic efflux	resistance-nodulation-cell division (RND) antibiotic efflux pump
Raw milk 2	Escherichia coli UhpT with mutation conferring resistance to fosfomycin	100	93.06	phosphonic acid antibiotic	antibiotic target alteration	antibiotic-resistant UhpT
Raw milk 2	Escherichia coli UhpT with mutation conferring resistance to fosfomycin	100	95.68	phosphonic acid antibiotic	antibiotic target alteration	antibiotic-resistant UhpT
Raw milk 2	FosA2	100	87.23	phosphonic acid antibiotic	antibiotic inactivation	fosfomycin thiol transferase
Raw milk 2	fosA5	94.24	87.79	fluoroquinolone antibiotic; aminoglycoside antibiotic; phosphonic acid antibiotic	antibiotic inactivation	fosfomycin thiol transferase
Raw milk 2	fosA5	100	91.37	fluoroquinolone antibiotic; aminoglycoside antibiotic; phosphonic acid antibiotic	antibiotic inactivation	fosfomycin thiol transferase
Raw milk 2	fosA5	100	89.21	fluoroquinolone antibiotic; aminoglycoside antibiotic; phosphonic acid antibiotic	antibiotic inactivation	fosfomycin thiol transferase
Raw milk 2	qacG	113.08	48.11	disinfecting agents and antiseptics	antibiotic efflux	small multidrug resistance (SMR) antibiotic efflux pump
Raw milk 2	vanY gene in vanM cluster	115.02	36.67	glycopeptide antibiotic	antibiotic target alteration	vanY; glycopeptide resistance gene cluster
Raw milk 2	fosA5	83.45	88.79	fluoroquinolone antibiotic; aminoglycoside antibiotic; phosphonic acid antibiotic	antibiotic inactivation	fosfomycin thiol transferase
Raw milk 2	fosA5	82.01	91.23	fluoroquinolone antibiotic; aminoglycoside antibiotic; phosphonic acid antibiotic	antibiotic inactivation	fosfomycin thiol transferase
Raw milk 2	FosA8	97.87	61.76	phosphonic acid antibiotic	antibiotic inactivation	fosfomycin thiol transferase
Raw milk 2	FosA8	94.33	61.94	phosphonic acid antibiotic	antibiotic inactivation	fosfomycin thiol transferase
Raw milk 2	vanW gene in vanG cluster	61.57	34.65	glycopeptide antibiotic	antibiotic target alteration	vanW; glycopeptide resistance gene cluster
Raw milk 2	vanG	106.02	37.4	glycopeptide antibiotic	antibiotic target alteration	glycopeptide resistance gene cluster; Van ligase
Raw milk 2	ICR-Mo	101.79	95.6	peptide antibiotic	antibiotic target alteration	intrinsic colistin resistant phosphoethanolamine transferase
Raw milk 2	kdpE	100	90.18	aminoglycoside antibiotic	antibiotic efflux	kdpDE
Raw milk 2	vanW gene in vanG cluster	51.25	32.39	glycopeptide antibiotic	antibiotic target alteration	vanW; glycopeptide resistance gene cluster
Raw milk 2	Klebsiella pneumoniae KpnE	100	80.83	macrolide antibiotic; aminoglycoside antibiotic; cephalosporin; tetracycline antibiotic; peptide antibiotic; rifamycin antibiotic; disinfecting agents and antiseptics	antibiotic efflux	small multidrug resistance (SMR) antibiotic efflux pump
Raw milk 2	Klebsiella pneumoniae KpnE	100	84.17	macrolide antibiotic; aminoglycoside antibiotic; cephalosporin; tetracycline antibiotic; peptide antibiotic; rifamycin antibiotic; disinfecting agents and antiseptics	antibiotic efflux	small multidrug resistance (SMR) antibiotic efflux pump
Raw milk 2	Klebsiella pneumoniae KpnE	100	86.67	macrolide antibiotic; aminoglycoside antibiotic; cephalosporin; tetracycline antibiotic; peptide antibiotic; rifamycin antibiotic; disinfecting agents and antiseptics	antibiotic efflux	small multidrug resistance (SMR) antibiotic efflux pump
Raw milk 2	Klebsiella pneumoniae KpnE	100	80	macrolide antibiotic; aminoglycoside antibiotic; cephalosporin; tetracycline antibiotic; peptide antibiotic; rifamycin antibiotic; disinfecting agents and antiseptics	antibiotic efflux	small multidrug resistance (SMR) antibiotic efflux pump
Raw milk 2	Klebsiella pneumoniae KpnF	100	79.82	macrolide antibiotic; aminoglycoside antibiotic; cephalosporin; tetracycline antibiotic; peptide antibiotic; rifamycin antibiotic; disinfecting agents and antiseptics	antibiotic efflux	small multidrug resistance (SMR) antibiotic efflux pump
Raw milk 2	Klebsiella pneumoniae KpnF	100	85.32	macrolide antibiotic; aminoglycoside antibiotic; cephalosporin; tetracycline antibiotic; peptide antibiotic; rifamycin antibiotic; disinfecting agents and antiseptics	antibiotic efflux	small multidrug resistance (SMR) antibiotic efflux pump
Raw milk 2	Klebsiella pneumoniae KpnF	100.92	88.99	macrolide antibiotic; aminoglycoside antibiotic; cephalosporin; tetracycline antibiotic; peptide antibiotic; rifamycin antibiotic; disinfecting agents and antiseptics	antibiotic efflux	small multidrug resistance (SMR) antibiotic efflux pump
Raw milk 2	ArnT	100	43.35	peptide antibiotic	antibiotic target alteration	pmr phosphoethanolamine transferase
Raw milk 2	adeF	97.54	43.43	fluoroquinolone antibiotic; tetracycline antibiotic	antibiotic efflux	resistance-nodulation-cell division (RND) antibiotic efflux pump
Raw milk 2	Klebsiella pneumoniae KpnF	104.59	76.15	macrolide antibiotic; aminoglycoside antibiotic; cephalosporin; tetracycline antibiotic; peptide antibiotic; rifamycin antibiotic; disinfecting agents and antiseptics	antibiotic efflux	small multidrug resistance (SMR) antibiotic efflux pump
Raw milk 2	Klebsiella pneumoniae KpnF	100	91.74	macrolide antibiotic; aminoglycoside antibiotic; cephalosporin; tetracycline antibiotic; peptide antibiotic; rifamycin antibiotic; disinfecting agents and antiseptics	antibiotic efflux	small multidrug resistance (SMR) antibiotic efflux pump
Raw milk 2	Klebsiella pneumoniae KpnF	100	87.16	macrolide antibiotic; aminoglycoside antibiotic; cephalosporin; tetracycline antibiotic; peptide antibiotic; rifamycin antibiotic; disinfecting agents and antiseptics	antibiotic efflux	small multidrug resistance (SMR) antibiotic efflux pump
Raw milk 2	Klebsiella pneumoniae KpnG	100	94.62	macrolide antibiotic; fluoroquinolone antibiotic; aminoglycoside antibiotic; carbapenem; cephalosporin; penam; peptide antibiotic; penem	antibiotic efflux	major facilitator superfamily (MFS) antibiotic efflux pump
Raw milk 2	vanY gene in vanB cluster	88.06	51.5	glycopeptide antibiotic	antibiotic target alteration	vanY; glycopeptide resistance gene cluster
Raw milk 2	Klebsiella pneumoniae KpnG	100	93.59	macrolide antibiotic; fluoroquinolone antibiotic; aminoglycoside antibiotic; carbapenem; cephalosporin; penam; peptide antibiotic; penem	antibiotic efflux	major facilitator superfamily (MFS) antibiotic efflux pump
Raw milk 2	Klebsiella pneumoniae KpnH	100.59	93.47	macrolide antibiotic; fluoroquinolone antibiotic; aminoglycoside antibiotic; carbapenem; cephalosporin; penam; peptide antibiotic; penem	antibiotic efflux	major facilitator superfamily (MFS) antibiotic efflux pump
Raw milk 2	ArnT	99.82	41.68	peptide antibiotic	antibiotic target alteration	pmr phosphoethanolamine transferase
Raw milk 2	Klebsiella pneumoniae KpnH	100	93.43	macrolide antibiotic; fluoroquinolone antibiotic; aminoglycoside antibiotic; carbapenem; cephalosporin; penam; peptide antibiotic; penem	antibiotic efflux	major facilitator superfamily (MFS) antibiotic efflux pump
Raw milk 2	Klebsiella pneumoniae KpnH	99.8	85.17	macrolide antibiotic; fluoroquinolone antibiotic; aminoglycoside antibiotic; carbapenem; cephalosporin; penam; peptide antibiotic; penem	antibiotic efflux	major facilitator superfamily (MFS) antibiotic efflux pump
Raw milk 2	vanG	104.58	39.33	glycopeptide antibiotic	antibiotic target alteration	glycopeptide resistance gene cluster; Van ligase
Raw milk 2	Klebsiella pneumoniae KpnH	99.8	84.17	macrolide antibiotic; fluoroquinolone antibiotic; aminoglycoside antibiotic; carbapenem; cephalosporin; penam; peptide antibiotic; penem	antibiotic efflux	major facilitator superfamily (MFS) antibiotic efflux pump
Raw milk 2	Klebsiella pneumoniae KpnH	82.03	95.48	macrolide antibiotic; fluoroquinolone antibiotic; aminoglycoside antibiotic; carbapenem; cephalosporin; penam; peptide antibiotic; penem	antibiotic efflux	major facilitator superfamily (MFS) antibiotic efflux pump
Raw milk 2	vanY gene in vanG cluster	88.89	35.42	glycopeptide antibiotic	antibiotic target alteration	vanY; glycopeptide resistance gene cluster
Raw milk 2	leuO	100	80.45	nucleoside antibiotic; disinfecting agents and antiseptics	antibiotic efflux	major facilitator superfamily (MFS) antibiotic efflux pump
Raw milk 2	leuO	108.28	75.48	nucleoside antibiotic; disinfecting agents and antiseptics	antibiotic efflux	major facilitator superfamily (MFS) antibiotic efflux pump
Raw milk 2	leuO	102.23	79.87	nucleoside antibiotic; disinfecting agents and antiseptics	antibiotic efflux	major facilitator superfamily (MFS) antibiotic efflux pump
Raw milk 2	leuO	111.78	76.47	nucleoside antibiotic; disinfecting agents and antiseptics	antibiotic efflux	major facilitator superfamily (MFS) antibiotic efflux pump
Raw milk 2	leuO	100.32	84.44	nucleoside antibiotic; disinfecting agents and antiseptics	antibiotic efflux	major facilitator superfamily (MFS) antibiotic efflux pump
Raw milk 2	lmrD	100	99.85	lincosamide antibiotic	antibiotic efflux	ATP-binding cassette (ABC) antibiotic efflux pump
Raw milk 2	qacJ	107.48	45.12	disinfecting agents and antiseptics	antibiotic efflux	small multidrug resistance (SMR) antibiotic efflux pump
Raw milk 2	lmrD	100	97.44	lincosamide antibiotic	antibiotic efflux	ATP-binding cassette (ABC) antibiotic efflux pump
Raw milk 2	LptD	100.9	93.09	peptide antibiotic; aminocoumarin antibiotic; rifamycin antibiotic	antibiotic efflux	ATP-binding cassette (ABC) antibiotic efflux pump
Raw milk 2	LptD	100.77	92.46	peptide antibiotic; aminocoumarin antibiotic; rifamycin antibiotic	antibiotic efflux	ATP-binding cassette (ABC) antibiotic efflux pump
Raw milk 2	lsaA	100	98.59	lincosamide antibiotic; streptogramin antibiotic; streptogramin A antibiotic; streptogramin B antibiotic; pleuromutilin antibiotic	antibiotic target protection	lsa-type ABC-F protein
Raw milk 2	adeF	99.43	42.48	fluoroquinolone antibiotic; tetracycline antibiotic	antibiotic efflux	resistance-nodulation-cell division (RND) antibiotic efflux pump
Raw milk 2	marA	99.21	93.55	fluoroquinolone antibiotic; monobactam; carbapenem; cephalosporin; glycylcycline; cephamycin; penam; tetracycline antibiotic; rifamycin antibiotic; phenicol antibiotic; penem; disinfecting agents and antiseptics	antibiotic efflux; reduced permeability to antibiotic	resistance-nodulation-cell division (RND) antibiotic efflux pump; General Bacterial Porin with reduced permeability to beta-lactams
Raw milk 2	marA	99.21	92.86	fluoroquinolone antibiotic; monobactam; carbapenem; cephalosporin; glycylcycline; cephamycin; penam; tetracycline antibiotic; rifamycin antibiotic; phenicol antibiotic; penem; disinfecting agents and antiseptics	antibiotic efflux; reduced permeability to antibiotic	resistance-nodulation-cell division (RND) antibiotic efflux pump; General Bacterial Porin with reduced permeability to beta-lactams
Raw milk 2	marA	100	93.7	fluoroquinolone antibiotic; monobactam; carbapenem; cephalosporin; glycylcycline; cephamycin; penam; tetracycline antibiotic; rifamycin antibiotic; phenicol antibiotic; penem; disinfecting agents and antiseptics	antibiotic efflux; reduced permeability to antibiotic	resistance-nodulation-cell division (RND) antibiotic efflux pump; General Bacterial Porin with reduced permeability to beta-lactams
Raw milk 2	mdtB	100	90.77	aminocoumarin antibiotic	antibiotic efflux	resistance-nodulation-cell division (RND) antibiotic efflux pump
Raw milk 2	vanY gene in vanM cluster	30.47	36.76	glycopeptide antibiotic	antibiotic target alteration	vanY; glycopeptide resistance gene cluster
Raw milk 2	mdtB	100	89.04	aminocoumarin antibiotic	antibiotic efflux	resistance-nodulation-cell division (RND) antibiotic efflux pump
Raw milk 2	mdtB	100	92.98	aminocoumarin antibiotic	antibiotic efflux	resistance-nodulation-cell division (RND) antibiotic efflux pump
Raw milk 2	vanW gene in vanG cluster	104.27	31.97	glycopeptide antibiotic	antibiotic target alteration	vanW; glycopeptide resistance gene cluster
Raw milk 2	mdtC	100	90.83	aminocoumarin antibiotic	antibiotic efflux	resistance-nodulation-cell division (RND) antibiotic efflux pump
Raw milk 2	mdtC	100	91.22	aminocoumarin antibiotic	antibiotic efflux	resistance-nodulation-cell division (RND) antibiotic efflux pump
Raw milk 2	qacG	103.74	46.15	disinfecting agents and antiseptics	antibiotic efflux	small multidrug resistance (SMR) antibiotic efflux pump
Raw milk 2	adeF	99.91	58.76	fluoroquinolone antibiotic; tetracycline antibiotic	antibiotic efflux	resistance-nodulation-cell division (RND) antibiotic efflux pump
Raw milk 2	mdtC	100.1	93.46	aminocoumarin antibiotic	antibiotic efflux	resistance-nodulation-cell division (RND) antibiotic efflux pump
Raw milk 2	vanY gene in vanG cluster	88.89	32.34	glycopeptide antibiotic	antibiotic target alteration	vanY; glycopeptide resistance gene cluster
Raw milk 2	mdtG	99.51	91.29	phosphonic acid antibiotic	antibiotic efflux	major facilitator superfamily (MFS) antibiotic efflux pump
Raw milk 2	mdtM	100.73	84.77	fluoroquinolone antibiotic; lincosamide antibiotic; nucleoside antibiotic; phenicol antibiotic; disinfecting agents and antiseptics	antibiotic efflux	major facilitator superfamily (MFS) antibiotic efflux pump
Raw milk 2	qacG	106.54	45.28	disinfecting agents and antiseptics	antibiotic efflux	small multidrug resistance (SMR) antibiotic efflux pump
Raw milk 2	mreA	99.68	71.43	macrolide antibiotic	antibiotic efflux	major facilitator superfamily (MFS) antibiotic efflux pump
Raw milk 2	msbA	100	86.77	nitroimidazole antibiotic	antibiotic efflux	ATP-binding cassette (ABC) antibiotic efflux pump
Raw milk 2	adeF	97.92	40.87	fluoroquinolone antibiotic; tetracycline antibiotic	antibiotic efflux	resistance-nodulation-cell division (RND) antibiotic efflux pump
Raw milk 2	msbA	100	92.96	nitroimidazole antibiotic	antibiotic efflux	ATP-binding cassette (ABC) antibiotic efflux pump
Raw milk 2	msbA	100	94.5	nitroimidazole antibiotic	antibiotic efflux	ATP-binding cassette (ABC) antibiotic efflux pump
Raw milk 2	vanT gene in vanG cluster	52.11	34.24	glycopeptide antibiotic	antibiotic target alteration	glycopeptide resistance gene cluster; vanT
Raw milk 2	ArnT	102.72	42.01	peptide antibiotic	antibiotic target alteration	pmr phosphoethanolamine transferase
Raw milk 2	ArnT	99.64	41.59	peptide antibiotic	antibiotic target alteration	pmr phosphoethanolamine transferase
Raw milk 2	adeF	100	57.8	fluoroquinolone antibiotic; tetracycline antibiotic	antibiotic efflux	resistance-nodulation-cell division (RND) antibiotic efflux pump
Raw milk 2	msbA	100	92.44	nitroimidazole antibiotic	antibiotic efflux	ATP-binding cassette (ABC) antibiotic efflux pump
Raw milk 2	msbA	100	94.16	nitroimidazole antibiotic	antibiotic efflux	ATP-binding cassette (ABC) antibiotic efflux pump
Raw milk 2	oqxA	100	91.05	fluoroquinolone antibiotic; glycylcycline; tetracycline antibiotic; diaminopyrimidine antibiotic; nitrofuran antibiotic	antibiotic efflux	resistance-nodulation-cell division (RND) antibiotic efflux pump
Raw milk 2	oqxB	100	96.86	fluoroquinolone antibiotic; glycylcycline; tetracycline antibiotic; diaminopyrimidine antibiotic; nitrofuran antibiotic	antibiotic efflux	resistance-nodulation-cell division (RND) antibiotic efflux pump
Raw milk 2	ORN-1	100	100	carbapenem; cephalosporin	antibiotic inactivation	ORN beta-lactamase
Raw milk 2	patA	100.89	67.73	fluoroquinolone antibiotic	antibiotic efflux	ATP-binding cassette (ABC) antibiotic efflux pump
Raw milk 2	adeF	99.24	42.12	fluoroquinolone antibiotic; tetracycline antibiotic	antibiotic efflux	resistance-nodulation-cell division (RND) antibiotic efflux pump
Raw milk 2	vanW gene in vanG cluster	98.93	32.2	glycopeptide antibiotic	antibiotic target alteration	vanW; glycopeptide resistance gene cluster
Raw milk 2	ArnT	100.91	54.08	peptide antibiotic	antibiotic target alteration	pmr phosphoethanolamine transferase
Raw milk 2	adeF	87.25	58.79	fluoroquinolone antibiotic; tetracycline antibiotic	antibiotic efflux	resistance-nodulation-cell division (RND) antibiotic efflux pump
Raw milk 2	vanT gene in vanG cluster	45.08	36.03	glycopeptide antibiotic	antibiotic target alteration	glycopeptide resistance gene cluster; vanT
Raw milk 2	patB	101.02	66.78	fluoroquinolone antibiotic	antibiotic efflux	ATP-binding cassette (ABC) antibiotic efflux pump
Raw milk 2	PmrF	101.55	84.21	peptide antibiotic	antibiotic target alteration	pmr phosphoethanolamine transferase
Raw milk 2	qacG	100.93	44.34	disinfecting agents and antiseptics	antibiotic efflux	small multidrug resistance (SMR) antibiotic efflux pump
Raw milk 2	PmrF	101.55	87.81	peptide antibiotic	antibiotic target alteration	pmr phosphoethanolamine transferase
Raw milk 2	Pseudomonas aeruginosa soxR	96.15	65.1	fluoroquinolone antibiotic; cephalosporin; glycylcycline; penam; tetracycline antibiotic; rifamycin antibiotic; phenicol antibiotic; disinfecting agents and antiseptics	antibiotic target alteration; antibiotic efflux	ATP-binding cassette (ABC) antibiotic efflux pump; major facilitator superfamily (MFS) antibiotic efflux pump; resistance-nodulation-cell division (RND) antibiotic efflux pump
Raw milk 2	Pseudomonas aeruginosa soxR	95.51	69.72	fluoroquinolone antibiotic; cephalosporin; glycylcycline; penam; tetracycline antibiotic; rifamycin antibiotic; phenicol antibiotic; disinfecting agents and antiseptics	antibiotic target alteration; antibiotic efflux	ATP-binding cassette (ABC) antibiotic efflux pump; major facilitator superfamily (MFS) antibiotic efflux pump; resistance-nodulation-cell division (RND) antibiotic efflux pump
Raw milk 2	qacEdelta1	100	100	disinfecting agents and antiseptics	antibiotic efflux	major facilitator superfamily (MFS) antibiotic efflux pump
Raw milk 2	RAHN-1	100	100	cephalosporin	antibiotic inactivation	RAHN beta-lactamase
Raw milk 2	vanG	104.87	39.66	glycopeptide antibiotic	antibiotic target alteration	glycopeptide resistance gene cluster; Van ligase
Raw milk 2	adeF	97.83	41.26	fluoroquinolone antibiotic; tetracycline antibiotic	antibiotic efflux	resistance-nodulation-cell division (RND) antibiotic efflux pump
Raw milk 2	ramA	91.13	95.58	fluoroquinolone antibiotic; monobactam; carbapenem; cephalosporin; glycylcycline; cephamycin; penam; tetracycline antibiotic; rifamycin antibiotic; phenicol antibiotic; penem; disinfecting agents and antiseptics	antibiotic efflux; reduced permeability to antibiotic	resistance-nodulation-cell division (RND) antibiotic efflux pump; General Bacterial Porin with reduced permeability to beta-lactams
Raw milk 2	rsmA	100	85.25	fluoroquinolone antibiotic; diaminopyrimidine antibiotic; phenicol antibiotic	antibiotic efflux	resistance-nodulation-cell division (RND) antibiotic efflux pump
Raw milk 2	rsmA	137.7	89.09	fluoroquinolone antibiotic; diaminopyrimidine antibiotic; phenicol antibiotic	antibiotic efflux	resistance-nodulation-cell division (RND) antibiotic efflux pump
Raw milk 2	rsmA	101.64	80.33	fluoroquinolone antibiotic; diaminopyrimidine antibiotic; phenicol antibiotic	antibiotic efflux	resistance-nodulation-cell division (RND) antibiotic efflux pump
Raw milk 2	rsmA	101.64	80.65	fluoroquinolone antibiotic; diaminopyrimidine antibiotic; phenicol antibiotic	antibiotic efflux	resistance-nodulation-cell division (RND) antibiotic efflux pump
Raw milk 2	rsmA	100	85.25	fluoroquinolone antibiotic; diaminopyrimidine antibiotic; phenicol antibiotic	antibiotic efflux	resistance-nodulation-cell division (RND) antibiotic efflux pump
Raw milk 2	rsmA	100	85.25	fluoroquinolone antibiotic; diaminopyrimidine antibiotic; phenicol antibiotic	antibiotic efflux	resistance-nodulation-cell division (RND) antibiotic efflux pump
Raw milk 2	rsmA	100	85.25	fluoroquinolone antibiotic; diaminopyrimidine antibiotic; phenicol antibiotic	antibiotic efflux	resistance-nodulation-cell division (RND) antibiotic efflux pump
Raw milk 2	Haemophilus influenzae PBP3 conferring resistance to beta-lactam antibiotics	96.39	52.02	cephalosporin; cephamycin; penam	antibiotic target alteration	Penicillin-binding protein mutations conferring resistance to beta-lactam antibiotics
Raw milk 2	rsmA	96.72	89.66	fluoroquinolone antibiotic; diaminopyrimidine antibiotic; phenicol antibiotic	antibiotic efflux	resistance-nodulation-cell division (RND) antibiotic efflux pump
Raw milk 2	rsmA	101.64	80.33	fluoroquinolone antibiotic; diaminopyrimidine antibiotic; phenicol antibiotic	antibiotic efflux	resistance-nodulation-cell division (RND) antibiotic efflux pump
Raw milk 2	Haemophilus influenzae PBP3 conferring resistance to beta-lactam antibiotics	97.05	53.08	cephalosporin; cephamycin; penam	antibiotic target alteration	Penicillin-binding protein mutations conferring resistance to beta-lactam antibiotics
Raw milk 2	Haemophilus influenzae PBP3 conferring resistance to beta-lactam antibiotics	96.23	51.83	cephalosporin; cephamycin; penam	antibiotic target alteration	Penicillin-binding protein mutations conferring resistance to beta-lactam antibiotics
Raw milk 2	rsmA	100	85.25	fluoroquinolone antibiotic; diaminopyrimidine antibiotic; phenicol antibiotic	antibiotic efflux	resistance-nodulation-cell division (RND) antibiotic efflux pump
Raw milk 2	rsmA	101.64	80.33	fluoroquinolone antibiotic; diaminopyrimidine antibiotic; phenicol antibiotic	antibiotic efflux	resistance-nodulation-cell division (RND) antibiotic efflux pump
Raw milk 2	TER-2	101.41	99.3	carbapenem; cephalosporin	antibiotic inactivation	TER beta-lactamase
Raw milk 2	tet(33)	95.82	99.74	tetracycline antibiotic	antibiotic efflux	major facilitator superfamily (MFS) antibiotic efflux pump
Raw milk 2	tet(B)	100	99.5	tetracycline antibiotic	antibiotic efflux	major facilitator superfamily (MFS) antibiotic efflux pump
Raw milk 2	tet(M)	100	96.4	tetracycline antibiotic	antibiotic target protection	tetracycline-resistant ribosomal protection protein
Raw milk 2	tetR	99.52	100	tetracycline antibiotic	antibiotic target alteration; antibiotic efflux	major facilitator superfamily (MFS) antibiotic efflux pump
Raw milk 3	adeF	99.43	42.48	fluoroquinolone antibiotic; tetracycline antibiotic	antibiotic efflux	resistance-nodulation-cell division (RND) antibiotic efflux pump
Raw milk 3	AAC(6')-If	97.22	97.04	aminoglycoside antibiotic	antibiotic inactivation	AAC(6')
Raw milk 3	aadA27	100	100	aminoglycoside antibiotic	antibiotic inactivation	ANT(3'')
Raw milk 3	Acinetobacter baumannii AbaQ	101.38	72.47	fluoroquinolone antibiotic	antibiotic efflux	major facilitator superfamily (MFS) antibiotic efflux pump
Raw milk 3	vanY gene in vanG cluster	88.89	35.42	glycopeptide antibiotic	antibiotic target alteration	vanY; glycopeptide resistance gene cluster
Raw milk 3	FosA8	97.87	58.82	phosphonic acid antibiotic	antibiotic inactivation	fosfomycin thiol transferase
Raw milk 3	Acinetobacter baumannii AbaQ	101.38	72.94	fluoroquinolone antibiotic	antibiotic efflux	major facilitator superfamily (MFS) antibiotic efflux pump
Raw milk 3	Acinetobacter baumannii AbaQ	101.38	72.47	fluoroquinolone antibiotic	antibiotic efflux	major facilitator superfamily (MFS) antibiotic efflux pump
Raw milk 3	acrB	100	92.95	fluoroquinolone antibiotic; cephalosporin; glycylcycline; penam; tetracycline antibiotic; rifamycin antibiotic; phenicol antibiotic; disinfecting agents and antiseptics	antibiotic efflux	resistance-nodulation-cell division (RND) antibiotic efflux pump
Raw milk 3	acrB	99.9	93.14	fluoroquinolone antibiotic; cephalosporin; glycylcycline; penam; tetracycline antibiotic; rifamycin antibiotic; phenicol antibiotic; disinfecting agents and antiseptics	antibiotic efflux	resistance-nodulation-cell division (RND) antibiotic efflux pump
Raw milk 3	vanG	106.02	37.4	glycopeptide antibiotic	antibiotic target alteration	glycopeptide resistance gene cluster; Van ligase
Raw milk 3	acrB	99.9	92.66	fluoroquinolone antibiotic; cephalosporin; glycylcycline; penam; tetracycline antibiotic; rifamycin antibiotic; phenicol antibiotic; disinfecting agents and antiseptics	antibiotic efflux	resistance-nodulation-cell division (RND) antibiotic efflux pump
Raw milk 3	acrB	100	94.18	fluoroquinolone antibiotic; cephalosporin; glycylcycline; penam; tetracycline antibiotic; rifamycin antibiotic; phenicol antibiotic; disinfecting agents and antiseptics	antibiotic efflux	resistance-nodulation-cell division (RND) antibiotic efflux pump
Raw milk 3	acrD	100	92.19	aminoglycoside antibiotic	antibiotic efflux	resistance-nodulation-cell division (RND) antibiotic efflux pump
Raw milk 3	acrD	102.22	89.1	aminoglycoside antibiotic	antibiotic efflux	resistance-nodulation-cell division (RND) antibiotic efflux pump
Raw milk 3	qacJ	101.87	42.17	disinfecting agents and antiseptics	antibiotic efflux	small multidrug resistance (SMR) antibiotic efflux pump
Raw milk 3	acrD	100	94.21	aminoglycoside antibiotic	antibiotic efflux	resistance-nodulation-cell division (RND) antibiotic efflux pump
Raw milk 3	acrD	100	90.16	aminoglycoside antibiotic	antibiotic efflux	resistance-nodulation-cell division (RND) antibiotic efflux pump
Raw milk 3	ACT-8	100	76.58	carbapenem; cephalosporin; cephamycin; penam	antibiotic inactivation	ACT beta-lactamase
Raw milk 3	ACT-8	100.52	73.04	carbapenem; cephalosporin; cephamycin; penam	antibiotic inactivation	ACT beta-lactamase
Raw milk 3	ACT-8	101.05	66.93	carbapenem; cephalosporin; cephamycin; penam	antibiotic inactivation	ACT beta-lactamase
Raw milk 3	adeF	71.48	66.13	fluoroquinolone antibiotic; tetracycline antibiotic	antibiotic efflux	resistance-nodulation-cell division (RND) antibiotic efflux pump
Raw milk 3	vanG	104.58	39.33	glycopeptide antibiotic	antibiotic target alteration	glycopeptide resistance gene cluster; Van ligase
Raw milk 3	vanG	104.3	37.74	glycopeptide antibiotic	antibiotic target alteration	glycopeptide resistance gene cluster; Van ligase
Raw milk 3	adeF	99.15	60.71	fluoroquinolone antibiotic; tetracycline antibiotic	antibiotic efflux	resistance-nodulation-cell division (RND) antibiotic efflux pump
Raw milk 3	adeF	100	66.51	fluoroquinolone antibiotic; tetracycline antibiotic	antibiotic efflux	resistance-nodulation-cell division (RND) antibiotic efflux pump
Raw milk 3	adeF	100	66.67	fluoroquinolone antibiotic; tetracycline antibiotic	antibiotic efflux	resistance-nodulation-cell division (RND) antibiotic efflux pump
Raw milk 3	adeF	99.15	61.15	fluoroquinolone antibiotic; tetracycline antibiotic	antibiotic efflux	resistance-nodulation-cell division (RND) antibiotic efflux pump
Raw milk 3	adeF	99.15	61.15	fluoroquinolone antibiotic; tetracycline antibiotic	antibiotic efflux	resistance-nodulation-cell division (RND) antibiotic efflux pump
Raw milk 3	adeF	98.3	67.28	fluoroquinolone antibiotic; tetracycline antibiotic	antibiotic efflux	resistance-nodulation-cell division (RND) antibiotic efflux pump
Raw milk 3	adeF	92.63	66.26	fluoroquinolone antibiotic; tetracycline antibiotic	antibiotic efflux	resistance-nodulation-cell division (RND) antibiotic efflux pump
Raw milk 3	APH(3'')-Ib	100	99.63	aminoglycoside antibiotic	antibiotic inactivation	APH(3'')
Raw milk 3	qacJ	91.59	54.22	disinfecting agents and antiseptics	antibiotic efflux	small multidrug resistance (SMR) antibiotic efflux pump
Raw milk 3	vanY gene in vanM cluster	91.85	38.21	glycopeptide antibiotic	antibiotic target alteration	vanY; glycopeptide resistance gene cluster
Raw milk 3	APH(6)-Id	100	99.64	aminoglycoside antibiotic	antibiotic inactivation	APH(6)
Raw milk 3	ArnT	100	88.2	peptide antibiotic	antibiotic target alteration	pmr phosphoethanolamine transferase
Raw milk 3	ArnT	100.18	64	peptide antibiotic	antibiotic target alteration	pmr phosphoethanolamine transferase
Raw milk 3	ArnT	100.54	86.1	peptide antibiotic	antibiotic target alteration	pmr phosphoethanolamine transferase
Raw milk 3	bacA	99.63	93.04	peptide antibiotic	antibiotic target alteration	undecaprenyl pyrophosphate related proteins
Raw milk 3	ArnT	100	43.35	peptide antibiotic	antibiotic target alteration	pmr phosphoethanolamine transferase
Raw milk 3	bacA	100.37	93.04	peptide antibiotic	antibiotic target alteration	undecaprenyl pyrophosphate related proteins
Raw milk 3	bacA	100	93.41	peptide antibiotic	antibiotic target alteration	undecaprenyl pyrophosphate related proteins
Raw milk 3	baeR	100	96.67	aminoglycoside antibiotic; aminocoumarin antibiotic	antibiotic efflux	resistance-nodulation-cell division (RND) antibiotic efflux pump
Raw milk 3	baeR	100	97.08	aminoglycoside antibiotic; aminocoumarin antibiotic	antibiotic efflux	resistance-nodulation-cell division (RND) antibiotic efflux pump
Raw milk 3	qacG	113.08	48.11	disinfecting agents and antiseptics	antibiotic efflux	small multidrug resistance (SMR) antibiotic efflux pump
Raw milk 3	baeR	100	94.17	aminoglycoside antibiotic; aminocoumarin antibiotic	antibiotic efflux	resistance-nodulation-cell division (RND) antibiotic efflux pump
Raw milk 3	cmx	100	100	phenicol antibiotic	antibiotic efflux	major facilitator superfamily (MFS) antibiotic efflux pump
Raw milk 3	CMY-70	100	99.48	cephamycin	antibiotic inactivation	CMY beta-lactamase
Raw milk 3	cpxA	100	98.03	aminoglycoside antibiotic; aminocoumarin antibiotic	antibiotic efflux	resistance-nodulation-cell division (RND) antibiotic efflux pump
Raw milk 3	CRP	100	99.05	macrolide antibiotic; fluoroquinolone antibiotic; penam	antibiotic efflux	resistance-nodulation-cell division (RND) antibiotic efflux pump
Raw milk 3	CRP	100	98.57	macrolide antibiotic; fluoroquinolone antibiotic; penam	antibiotic efflux	resistance-nodulation-cell division (RND) antibiotic efflux pump
Raw milk 3	CRP	100	98.57	macrolide antibiotic; fluoroquinolone antibiotic; penam	antibiotic efflux	resistance-nodulation-cell division (RND) antibiotic efflux pump
Raw milk 3	CRP	100	98.1	macrolide antibiotic; fluoroquinolone antibiotic; penam	antibiotic efflux	resistance-nodulation-cell division (RND) antibiotic efflux pump
Raw milk 3	CRP	100	98.57	macrolide antibiotic; fluoroquinolone antibiotic; penam	antibiotic efflux	resistance-nodulation-cell division (RND) antibiotic efflux pump
Raw milk 3	CRP	100	99.05	macrolide antibiotic; fluoroquinolone antibiotic; penam	antibiotic efflux	resistance-nodulation-cell division (RND) antibiotic efflux pump
Raw milk 3	CRP	100	99.05	macrolide antibiotic; fluoroquinolone antibiotic; penam	antibiotic efflux	resistance-nodulation-cell division (RND) antibiotic efflux pump
Raw milk 3	vanT gene in vanG cluster	52.11	34.24	glycopeptide antibiotic	antibiotic target alteration	glycopeptide resistance gene cluster; vanT
Raw milk 3	adeF	97.54	43.24	fluoroquinolone antibiotic; tetracycline antibiotic	antibiotic efflux	resistance-nodulation-cell division (RND) antibiotic efflux pump
Raw milk 3	qacG	100.93	44.34	disinfecting agents and antiseptics	antibiotic efflux	small multidrug resistance (SMR) antibiotic efflux pump
Raw milk 3	vanG	104.87	38.95	glycopeptide antibiotic	antibiotic target alteration	glycopeptide resistance gene cluster; Van ligase
Raw milk 3	dfrE	100	98.17	diaminopyrimidine antibiotic	antibiotic target replacement	trimethoprim resistant dihydrofolate reductase dfr
Raw milk 3	efrA	100	99.65	macrolide antibiotic; fluoroquinolone antibiotic; rifamycin antibiotic	antibiotic efflux	ATP-binding cassette (ABC) antibiotic efflux pump
Raw milk 3	emeA	97.71	97.71	disinfecting agents and antiseptics	antibiotic efflux	multidrug and toxic compound extrusion (MATE) transporter
Raw milk 3	emrA	100	88.46	fluoroquinolone antibiotic	antibiotic efflux	major facilitator superfamily (MFS) antibiotic efflux pump
Raw milk 3	emrB	100	95.22	fluoroquinolone antibiotic	antibiotic efflux	major facilitator superfamily (MFS) antibiotic efflux pump
Raw milk 3	emrR	100	94.29	fluoroquinolone antibiotic	antibiotic efflux	major facilitator superfamily (MFS) antibiotic efflux pump
Raw milk 3	emrR	100	92.61	fluoroquinolone antibiotic	antibiotic efflux	major facilitator superfamily (MFS) antibiotic efflux pump
Raw milk 3	emrR	100	93.14	fluoroquinolone antibiotic	antibiotic efflux	major facilitator superfamily (MFS) antibiotic efflux pump
Raw milk 3	vanY gene in vanG cluster	44.8	36.22	glycopeptide antibiotic	antibiotic target alteration	vanY; glycopeptide resistance gene cluster
Raw milk 3	emrR	98.3	82.53	fluoroquinolone antibiotic	antibiotic efflux	major facilitator superfamily (MFS) antibiotic efflux pump
Raw milk 3	emrR	100	92.57	fluoroquinolone antibiotic	antibiotic efflux	major facilitator superfamily (MFS) antibiotic efflux pump
Raw milk 3	emrR	100	90.29	fluoroquinolone antibiotic	antibiotic efflux	major facilitator superfamily (MFS) antibiotic efflux pump
Raw milk 3	emrR	100	86.86	fluoroquinolone antibiotic	antibiotic efflux	major facilitator superfamily (MFS) antibiotic efflux pump
Raw milk 3	eptB	98.08	89.89	peptide antibiotic	antibiotic target alteration	pmr phosphoethanolamine transferase
Raw milk 3	eptB	98.61	90.79	peptide antibiotic	antibiotic target alteration	pmr phosphoethanolamine transferase
Raw milk 3	qacG	103.74	46.15	disinfecting agents and antiseptics	antibiotic efflux	small multidrug resistance (SMR) antibiotic efflux pump
Raw milk 3	eptB	97.91	89.69	peptide antibiotic	antibiotic target alteration	pmr phosphoethanolamine transferase
Raw milk 3	vanG	104.58	37.25	glycopeptide antibiotic	antibiotic target alteration	glycopeptide resistance gene cluster; Van ligase
Raw milk 3	Escherichia coli acrA	100	90.68	fluoroquinolone antibiotic; cephalosporin; glycylcycline; penam; tetracycline antibiotic; rifamycin antibiotic; phenicol antibiotic; disinfecting agents and antiseptics	antibiotic efflux	resistance-nodulation-cell division (RND) antibiotic efflux pump
Raw milk 3	ArnT	99.82	41.5	peptide antibiotic	antibiotic target alteration	pmr phosphoethanolamine transferase
Raw milk 3	vanW gene in vanG cluster	78.29	30.41	glycopeptide antibiotic	antibiotic target alteration	vanW; glycopeptide resistance gene cluster
Raw milk 3	Escherichia coli AcrAB-TolC with MarR mutations conferring resistance to ciprofloxacin and tetracycline	100	85.42	fluoroquinolone antibiotic; cephalosporin; glycylcycline; penam; tetracycline antibiotic; rifamycin antibiotic; phenicol antibiotic; disinfecting agents and antiseptics	antibiotic target alteration; antibiotic efflux	resistance-nodulation-cell division (RND) antibiotic efflux pump
Raw milk 3	vanG	104.87	39.66	glycopeptide antibiotic	antibiotic target alteration	glycopeptide resistance gene cluster; Van ligase
Raw milk 3	Escherichia coli AcrAB-TolC with MarR mutations conferring resistance to ciprofloxacin and tetracycline	100	83.92	fluoroquinolone antibiotic; cephalosporin; glycylcycline; penam; tetracycline antibiotic; rifamycin antibiotic; phenicol antibiotic; disinfecting agents and antiseptics	antibiotic target alteration; antibiotic efflux	resistance-nodulation-cell division (RND) antibiotic efflux pump
Raw milk 3	Escherichia coli AcrAB-TolC with MarR mutations conferring resistance to ciprofloxacin and tetracycline	100	84.03	fluoroquinolone antibiotic; cephalosporin; glycylcycline; penam; tetracycline antibiotic; rifamycin antibiotic; phenicol antibiotic; disinfecting agents and antiseptics	antibiotic target alteration; antibiotic efflux	resistance-nodulation-cell division (RND) antibiotic efflux pump
Raw milk 3	Escherichia coli AcrAB-TolC with MarR mutations conferring resistance to ciprofloxacin and tetracycline	100	86.11	fluoroquinolone antibiotic; cephalosporin; glycylcycline; penam; tetracycline antibiotic; rifamycin antibiotic; phenicol antibiotic; disinfecting agents and antiseptics	antibiotic target alteration; antibiotic efflux	resistance-nodulation-cell division (RND) antibiotic efflux pump
Raw milk 3	Escherichia coli AcrAB-TolC with MarR mutations conferring resistance to ciprofloxacin and tetracycline	96.53	82.95	fluoroquinolone antibiotic; cephalosporin; glycylcycline; penam; tetracycline antibiotic; rifamycin antibiotic; phenicol antibiotic; disinfecting agents and antiseptics	antibiotic target alteration; antibiotic efflux	resistance-nodulation-cell division (RND) antibiotic efflux pump
Raw milk 3	Escherichia coli AcrAB-TolC with MarR mutations conferring resistance to ciprofloxacin and tetracycline	100	90.97	fluoroquinolone antibiotic; cephalosporin; glycylcycline; penam; tetracycline antibiotic; rifamycin antibiotic; phenicol antibiotic; disinfecting agents and antiseptics	antibiotic target alteration; antibiotic efflux	resistance-nodulation-cell division (RND) antibiotic efflux pump
Raw milk 3	Escherichia coli AcrAB-TolC with MarR mutations conferring resistance to ciprofloxacin and tetracycline	100	81.25	fluoroquinolone antibiotic; cephalosporin; glycylcycline; penam; tetracycline antibiotic; rifamycin antibiotic; phenicol antibiotic; disinfecting agents and antiseptics	antibiotic target alteration; antibiotic efflux	resistance-nodulation-cell division (RND) antibiotic efflux pump
Raw milk 3	Escherichia coli EF-Tu mutants conferring resistance to Pulvomycin	96.33	98.22	elfamycin antibiotic	antibiotic target alteration	elfamycin resistant EF-Tu
Raw milk 3	Escherichia coli GlpT with mutation conferring resistance to fosfomycin	100	95.8	phosphonic acid antibiotic	antibiotic target alteration	antibiotic-resistant GlpT
Raw milk 3	Escherichia coli mdfA	99.76	86.98	tetracycline antibiotic; disinfecting agents and antiseptics	antibiotic efflux	major facilitator superfamily (MFS) antibiotic efflux pump
Raw milk 3	Escherichia coli mdfA	100	87.8	tetracycline antibiotic; disinfecting agents and antiseptics	antibiotic efflux	major facilitator superfamily (MFS) antibiotic efflux pump
Raw milk 3	Escherichia coli soxS with mutation conferring antibiotic resistance	101.87	89.72	fluoroquinolone antibiotic; monobactam; carbapenem; cephalosporin; glycylcycline; cephamycin; penam; tetracycline antibiotic; rifamycin antibiotic; phenicol antibiotic; penem; disinfecting agents and antiseptics	antibiotic target alteration; antibiotic efflux; reduced permeability to antibiotic	ATP-binding cassette (ABC) antibiotic efflux pump; major facilitator superfamily (MFS) antibiotic efflux pump; resistance-nodulation-cell division (RND) antibiotic efflux pump; General Bacterial Porin with reduced permeability to beta-lactams
Raw milk 3	Escherichia coli soxS with mutation conferring antibiotic resistance	100	91.59	fluoroquinolone antibiotic; monobactam; carbapenem; cephalosporin; glycylcycline; cephamycin; penam; tetracycline antibiotic; rifamycin antibiotic; phenicol antibiotic; penem; disinfecting agents and antiseptics	antibiotic target alteration; antibiotic efflux; reduced permeability to antibiotic	ATP-binding cassette (ABC) antibiotic efflux pump; major facilitator superfamily (MFS) antibiotic efflux pump; resistance-nodulation-cell division (RND) antibiotic efflux pump; General Bacterial Porin with reduced permeability to beta-lactams
Raw milk 3	Escherichia coli soxS with mutation conferring antibiotic resistance	101.87	89.72	fluoroquinolone antibiotic; monobactam; carbapenem; cephalosporin; glycylcycline; cephamycin; penam; tetracycline antibiotic; rifamycin antibiotic; phenicol antibiotic; penem; disinfecting agents and antiseptics	antibiotic target alteration; antibiotic efflux; reduced permeability to antibiotic	ATP-binding cassette (ABC) antibiotic efflux pump; major facilitator superfamily (MFS) antibiotic efflux pump; resistance-nodulation-cell division (RND) antibiotic efflux pump; General Bacterial Porin with reduced permeability to beta-lactams
Raw milk 3	Escherichia coli UhpT with mutation conferring resistance to fosfomycin	100	93.06	phosphonic acid antibiotic	antibiotic target alteration	antibiotic-resistant UhpT
Raw milk 3	adeF	100	57.8	fluoroquinolone antibiotic; tetracycline antibiotic	antibiotic efflux	resistance-nodulation-cell division (RND) antibiotic efflux pump
Raw milk 3	vanT gene in vanG cluster	52.39	32.61	glycopeptide antibiotic	antibiotic target alteration	glycopeptide resistance gene cluster; vanT
Raw milk 3	vanY gene in vanG cluster	88.89	29.74	glycopeptide antibiotic	antibiotic target alteration	vanY; glycopeptide resistance gene cluster
Raw milk 3	Escherichia coli UhpT with mutation conferring resistance to fosfomycin	100	96.05	phosphonic acid antibiotic	antibiotic target alteration	antibiotic-resistant UhpT
Raw milk 3	adeF	99.43	41.22	fluoroquinolone antibiotic; tetracycline antibiotic	antibiotic efflux	resistance-nodulation-cell division (RND) antibiotic efflux pump
Raw milk 3	adeF	99.81	42.43	fluoroquinolone antibiotic; tetracycline antibiotic	antibiotic efflux	resistance-nodulation-cell division (RND) antibiotic efflux pump
Raw milk 3	Escherichia coli UhpT with mutation conferring resistance to fosfomycin	100	94.13	phosphonic acid antibiotic	antibiotic target alteration	antibiotic-resistant UhpT
Raw milk 3	adeF	102.93	42.17	fluoroquinolone antibiotic; tetracycline antibiotic	antibiotic efflux	resistance-nodulation-cell division (RND) antibiotic efflux pump
Raw milk 3	Escherichia coli UhpT with mutation conferring resistance to fosfomycin	100	95.68	phosphonic acid antibiotic	antibiotic target alteration	antibiotic-resistant UhpT
Raw milk 3	FosA2	100	87.23	phosphonic acid antibiotic	antibiotic inactivation	fosfomycin thiol transferase
Raw milk 3	adeF	99.43	41.33	fluoroquinolone antibiotic; tetracycline antibiotic	antibiotic efflux	resistance-nodulation-cell division (RND) antibiotic efflux pump
Raw milk 3	fosA5	100	91.37	fluoroquinolone antibiotic; aminoglycoside antibiotic; phosphonic acid antibiotic	antibiotic inactivation	fosfomycin thiol transferase
Raw milk 3	fosA5	105.76	87.05	fluoroquinolone antibiotic; aminoglycoside antibiotic; phosphonic acid antibiotic	antibiotic inactivation	fosfomycin thiol transferase
Raw milk 3	fosA5	80.58	83.04	fluoroquinolone antibiotic; aminoglycoside antibiotic; phosphonic acid antibiotic	antibiotic inactivation	fosfomycin thiol transferase
Raw milk 3	vanY gene in vanG cluster	71.68	37.7	glycopeptide antibiotic	antibiotic target alteration	vanY; glycopeptide resistance gene cluster
Raw milk 3	fosA5	100	89.21	fluoroquinolone antibiotic; aminoglycoside antibiotic; phosphonic acid antibiotic	antibiotic inactivation	fosfomycin thiol transferase
Raw milk 3	FosA8	97.87	61.76	phosphonic acid antibiotic	antibiotic inactivation	fosfomycin thiol transferase
Raw milk 3	FosA8	95.74	61.76	phosphonic acid antibiotic	antibiotic inactivation	fosfomycin thiol transferase
Raw milk 3	patB	107.82	59.21	fluoroquinolone antibiotic	antibiotic efflux	ATP-binding cassette (ABC) antibiotic efflux pump
Raw milk 3	ICR-Mo	101.79	95.6	peptide antibiotic	antibiotic target alteration	intrinsic colistin resistant phosphoethanolamine transferase
Raw milk 3	vanT gene in vanG cluster	114.33	34.42	glycopeptide antibiotic	antibiotic target alteration	glycopeptide resistance gene cluster; vanT
Raw milk 3	adeF	97.92	40.87	fluoroquinolone antibiotic; tetracycline antibiotic	antibiotic efflux	resistance-nodulation-cell division (RND) antibiotic efflux pump
Raw milk 3	kdpE	100	90.18	aminoglycoside antibiotic	antibiotic efflux	kdpDE
Raw milk 3	Klebsiella pneumoniae KpnE	100	84.17	macrolide antibiotic; aminoglycoside antibiotic; cephalosporin; tetracycline antibiotic; peptide antibiotic; rifamycin antibiotic; disinfecting agents and antiseptics	antibiotic efflux	small multidrug resistance (SMR) antibiotic efflux pump
Raw milk 3	Klebsiella pneumoniae KpnE	100	80.83	macrolide antibiotic; aminoglycoside antibiotic; cephalosporin; tetracycline antibiotic; peptide antibiotic; rifamycin antibiotic; disinfecting agents and antiseptics	antibiotic efflux	small multidrug resistance (SMR) antibiotic efflux pump
Raw milk 3	ArnT	99.64	41.59	peptide antibiotic	antibiotic target alteration	pmr phosphoethanolamine transferase
Raw milk 3	Klebsiella pneumoniae KpnE	100	86.67	macrolide antibiotic; aminoglycoside antibiotic; cephalosporin; tetracycline antibiotic; peptide antibiotic; rifamycin antibiotic; disinfecting agents and antiseptics	antibiotic efflux	small multidrug resistance (SMR) antibiotic efflux pump
Raw milk 3	Klebsiella pneumoniae KpnE	100	80	macrolide antibiotic; aminoglycoside antibiotic; cephalosporin; tetracycline antibiotic; peptide antibiotic; rifamycin antibiotic; disinfecting agents and antiseptics	antibiotic efflux	small multidrug resistance (SMR) antibiotic efflux pump
Raw milk 3	Klebsiella pneumoniae KpnF	100	88.99	macrolide antibiotic; aminoglycoside antibiotic; cephalosporin; tetracycline antibiotic; peptide antibiotic; rifamycin antibiotic; disinfecting agents and antiseptics	antibiotic efflux	small multidrug resistance (SMR) antibiotic efflux pump
Raw milk 3	Klebsiella pneumoniae KpnF	100	85.32	macrolide antibiotic; aminoglycoside antibiotic; cephalosporin; tetracycline antibiotic; peptide antibiotic; rifamycin antibiotic; disinfecting agents and antiseptics	antibiotic efflux	small multidrug resistance (SMR) antibiotic efflux pump
Raw milk 3	adeF	99.24	42.12	fluoroquinolone antibiotic; tetracycline antibiotic	antibiotic efflux	resistance-nodulation-cell division (RND) antibiotic efflux pump
Raw milk 3	Klebsiella pneumoniae KpnF	100	76.15	macrolide antibiotic; aminoglycoside antibiotic; cephalosporin; tetracycline antibiotic; peptide antibiotic; rifamycin antibiotic; disinfecting agents and antiseptics	antibiotic efflux	small multidrug resistance (SMR) antibiotic efflux pump
Raw milk 3	vanW gene in vanG cluster	104.27	31.97	glycopeptide antibiotic	antibiotic target alteration	vanW; glycopeptide resistance gene cluster
Raw milk 3	Klebsiella pneumoniae KpnF	100	91.74	macrolide antibiotic; aminoglycoside antibiotic; cephalosporin; tetracycline antibiotic; peptide antibiotic; rifamycin antibiotic; disinfecting agents and antiseptics	antibiotic efflux	small multidrug resistance (SMR) antibiotic efflux pump
Raw milk 3	Klebsiella pneumoniae KpnF	100	87.16	macrolide antibiotic; aminoglycoside antibiotic; cephalosporin; tetracycline antibiotic; peptide antibiotic; rifamycin antibiotic; disinfecting agents and antiseptics	antibiotic efflux	small multidrug resistance (SMR) antibiotic efflux pump
Raw milk 3	Klebsiella pneumoniae KpnF	87.16	83.16	macrolide antibiotic; aminoglycoside antibiotic; cephalosporin; tetracycline antibiotic; peptide antibiotic; rifamycin antibiotic; disinfecting agents and antiseptics	antibiotic efflux	small multidrug resistance (SMR) antibiotic efflux pump
Raw milk 3	Klebsiella pneumoniae KpnG	100	94.62	macrolide antibiotic; fluoroquinolone antibiotic; aminoglycoside antibiotic; carbapenem; cephalosporin; penam; peptide antibiotic; penem	antibiotic efflux	major facilitator superfamily (MFS) antibiotic efflux pump
Raw milk 3	Klebsiella pneumoniae KpnG	100	94.1	macrolide antibiotic; fluoroquinolone antibiotic; aminoglycoside antibiotic; carbapenem; cephalosporin; penam; peptide antibiotic; penem	antibiotic efflux	major facilitator superfamily (MFS) antibiotic efflux pump
Raw milk 3	Klebsiella pneumoniae KpnH	100.59	93.47	macrolide antibiotic; fluoroquinolone antibiotic; aminoglycoside antibiotic; carbapenem; cephalosporin; penam; peptide antibiotic; penem	antibiotic efflux	major facilitator superfamily (MFS) antibiotic efflux pump
Raw milk 3	vanY gene in vanM cluster	100.86	40.15	glycopeptide antibiotic	antibiotic target alteration	vanY; glycopeptide resistance gene cluster
Raw milk 3	vanY gene in vanF cluster	85.32	29.22	glycopeptide antibiotic	antibiotic target alteration	vanY; glycopeptide resistance gene cluster
Raw milk 3	Klebsiella pneumoniae KpnH	84.38	90.51	macrolide antibiotic; fluoroquinolone antibiotic; aminoglycoside antibiotic; carbapenem; cephalosporin; penam; peptide antibiotic; penem	antibiotic efflux	major facilitator superfamily (MFS) antibiotic efflux pump
Raw milk 3	Klebsiella pneumoniae KpnH	100	93.43	macrolide antibiotic; fluoroquinolone antibiotic; aminoglycoside antibiotic; carbapenem; cephalosporin; penam; peptide antibiotic; penem	antibiotic efflux	major facilitator superfamily (MFS) antibiotic efflux pump
Raw milk 3	Klebsiella pneumoniae KpnH	99.8	84.17	macrolide antibiotic; fluoroquinolone antibiotic; aminoglycoside antibiotic; carbapenem; cephalosporin; penam; peptide antibiotic; penem	antibiotic efflux	major facilitator superfamily (MFS) antibiotic efflux pump
Raw milk 3	Klebsiella pneumoniae KpnH	99.8	85.17	macrolide antibiotic; fluoroquinolone antibiotic; aminoglycoside antibiotic; carbapenem; cephalosporin; penam; peptide antibiotic; penem	antibiotic efflux	major facilitator superfamily (MFS) antibiotic efflux pump
Raw milk 3	Klebsiella pneumoniae KpnH	95.9	93.12	macrolide antibiotic; fluoroquinolone antibiotic; aminoglycoside antibiotic; carbapenem; cephalosporin; penam; peptide antibiotic; penem	antibiotic efflux	major facilitator superfamily (MFS) antibiotic efflux pump
Raw milk 3	adeF	99.91	58.76	fluoroquinolone antibiotic; tetracycline antibiotic	antibiotic efflux	resistance-nodulation-cell division (RND) antibiotic efflux pump
Raw milk 3	leuO	100.32	84.44	nucleoside antibiotic; disinfecting agents and antiseptics	antibiotic efflux	major facilitator superfamily (MFS) antibiotic efflux pump
Raw milk 3	ArnT	99.64	39.89	peptide antibiotic	antibiotic target alteration	pmr phosphoethanolamine transferase
Raw milk 3	leuO	111.78	76.47	nucleoside antibiotic; disinfecting agents and antiseptics	antibiotic efflux	major facilitator superfamily (MFS) antibiotic efflux pump
Raw milk 3	leuO	108.28	75.48	nucleoside antibiotic; disinfecting agents and antiseptics	antibiotic efflux	major facilitator superfamily (MFS) antibiotic efflux pump
Raw milk 3	leuO	102.23	79.61	nucleoside antibiotic; disinfecting agents and antiseptics	antibiotic efflux	major facilitator superfamily (MFS) antibiotic efflux pump
Raw milk 3	adeF	98.87	59.24	fluoroquinolone antibiotic; tetracycline antibiotic	antibiotic efflux	resistance-nodulation-cell division (RND) antibiotic efflux pump
Raw milk 3	leuO	100	80.45	nucleoside antibiotic; disinfecting agents and antiseptics	antibiotic efflux	major facilitator superfamily (MFS) antibiotic efflux pump
Raw milk 3	lmrD	100	97.44	lincosamide antibiotic	antibiotic efflux	ATP-binding cassette (ABC) antibiotic efflux pump
Raw milk 3	ArnT	45.01	91.53	peptide antibiotic	antibiotic target alteration	pmr phosphoethanolamine transferase
Raw milk 3	lmrD	100	99.85	lincosamide antibiotic	antibiotic efflux	ATP-binding cassette (ABC) antibiotic efflux pump
Raw milk 3	vanY gene in vanB cluster	67.91	33.06	glycopeptide antibiotic	antibiotic target alteration	vanY; glycopeptide resistance gene cluster
Raw milk 3	LptD	100.9	92.97	peptide antibiotic; aminocoumarin antibiotic; rifamycin antibiotic	antibiotic efflux	ATP-binding cassette (ABC) antibiotic efflux pump
Raw milk 3	LptD	100.9	93.09	peptide antibiotic; aminocoumarin antibiotic; rifamycin antibiotic	antibiotic efflux	ATP-binding cassette (ABC) antibiotic efflux pump
Raw milk 3	lsaA	100	98.59	lincosamide antibiotic; streptogramin antibiotic; streptogramin A antibiotic; streptogramin B antibiotic; pleuromutilin antibiotic	antibiotic target protection	lsa-type ABC-F protein
Raw milk 3	marA	99.21	93.55	fluoroquinolone antibiotic; monobactam; carbapenem; cephalosporin; glycylcycline; cephamycin; penam; tetracycline antibiotic; rifamycin antibiotic; phenicol antibiotic; penem; disinfecting agents and antiseptics	antibiotic efflux; reduced permeability to antibiotic	resistance-nodulation-cell division (RND) antibiotic efflux pump; General Bacterial Porin with reduced permeability to beta-lactams
Raw milk 3	marA	99.21	93.55	fluoroquinolone antibiotic; monobactam; carbapenem; cephalosporin; glycylcycline; cephamycin; penam; tetracycline antibiotic; rifamycin antibiotic; phenicol antibiotic; penem; disinfecting agents and antiseptics	antibiotic efflux; reduced permeability to antibiotic	resistance-nodulation-cell division (RND) antibiotic efflux pump; General Bacterial Porin with reduced permeability to beta-lactams
Raw milk 3	ArnT	100.91	54.08	peptide antibiotic	antibiotic target alteration	pmr phosphoethanolamine transferase
Raw milk 3	marA	99.21	92.86	fluoroquinolone antibiotic; monobactam; carbapenem; cephalosporin; glycylcycline; cephamycin; penam; tetracycline antibiotic; rifamycin antibiotic; phenicol antibiotic; penem; disinfecting agents and antiseptics	antibiotic efflux; reduced permeability to antibiotic	resistance-nodulation-cell division (RND) antibiotic efflux pump; General Bacterial Porin with reduced permeability to beta-lactams
Raw milk 3	adeF	100.19	58.7	fluoroquinolone antibiotic; tetracycline antibiotic	antibiotic efflux	resistance-nodulation-cell division (RND) antibiotic efflux pump
Raw milk 3	marA	96.06	90.83	fluoroquinolone antibiotic; monobactam; carbapenem; cephalosporin; glycylcycline; cephamycin; penam; tetracycline antibiotic; rifamycin antibiotic; phenicol antibiotic; penem; disinfecting agents and antiseptics	antibiotic efflux; reduced permeability to antibiotic	resistance-nodulation-cell division (RND) antibiotic efflux pump; General Bacterial Porin with reduced permeability to beta-lactams
Raw milk 3	vanY gene in vanB cluster	38.81	31.68	glycopeptide antibiotic	antibiotic target alteration	vanY; glycopeptide resistance gene cluster
Raw milk 3	marA	100	93.7	fluoroquinolone antibiotic; monobactam; carbapenem; cephalosporin; glycylcycline; cephamycin; penam; tetracycline antibiotic; rifamycin antibiotic; phenicol antibiotic; penem; disinfecting agents and antiseptics	antibiotic efflux; reduced permeability to antibiotic	resistance-nodulation-cell division (RND) antibiotic efflux pump; General Bacterial Porin with reduced permeability to beta-lactams
Raw milk 3	qacG	99.07	43.75	disinfecting agents and antiseptics	antibiotic efflux	small multidrug resistance (SMR) antibiotic efflux pump
Raw milk 3	qacG	106.54	45.28	disinfecting agents and antiseptics	antibiotic efflux	small multidrug resistance (SMR) antibiotic efflux pump
Raw milk 3	mdtB	100	90.77	aminocoumarin antibiotic	antibiotic efflux	resistance-nodulation-cell division (RND) antibiotic efflux pump
Raw milk 3	mdtB	100	92.98	aminocoumarin antibiotic	antibiotic efflux	resistance-nodulation-cell division (RND) antibiotic efflux pump
Raw milk 3	ArnT	102.72	42.01	peptide antibiotic	antibiotic target alteration	pmr phosphoethanolamine transferase
Raw milk 3	mdtB	100	89.04	aminocoumarin antibiotic	antibiotic efflux	resistance-nodulation-cell division (RND) antibiotic efflux pump
Raw milk 3	vanY gene in vanB cluster	99.25	28.41	glycopeptide antibiotic	antibiotic target alteration	vanY; glycopeptide resistance gene cluster
Raw milk 3	qacJ	96.26	43.9	disinfecting agents and antiseptics	antibiotic efflux	small multidrug resistance (SMR) antibiotic efflux pump
Raw milk 3	vanW gene in vanG cluster	98.93	32.2	glycopeptide antibiotic	antibiotic target alteration	vanW; glycopeptide resistance gene cluster
Raw milk 3	mdtC	100	90.93	aminocoumarin antibiotic	antibiotic efflux	resistance-nodulation-cell division (RND) antibiotic efflux pump
Raw milk 3	vanG	105.16	39.34	glycopeptide antibiotic	antibiotic target alteration	glycopeptide resistance gene cluster; Van ligase
Raw milk 3	vanY gene in vanM cluster	115.02	36.67	glycopeptide antibiotic	antibiotic target alteration	vanY; glycopeptide resistance gene cluster
Raw milk 3	vanY gene in vanB cluster	88.06	51.5	glycopeptide antibiotic	antibiotic target alteration	vanY; glycopeptide resistance gene cluster
Raw milk 3	mdtC	100	91.51	aminocoumarin antibiotic	antibiotic efflux	resistance-nodulation-cell division (RND) antibiotic efflux pump
Raw milk 3	qacJ	101.87	51.28	disinfecting agents and antiseptics	antibiotic efflux	small multidrug resistance (SMR) antibiotic efflux pump
Raw milk 3	qacG	113.08	48.11	disinfecting agents and antiseptics	antibiotic efflux	small multidrug resistance (SMR) antibiotic efflux pump
Raw milk 3	mdtC	100.1	93.46	aminocoumarin antibiotic	antibiotic efflux	resistance-nodulation-cell division (RND) antibiotic efflux pump
Raw milk 3	mdtC	100	91.22	aminocoumarin antibiotic	antibiotic efflux	resistance-nodulation-cell division (RND) antibiotic efflux pump
Raw milk 3	mdtG	99.51	91.29	phosphonic acid antibiotic	antibiotic efflux	major facilitator superfamily (MFS) antibiotic efflux pump
Raw milk 3	mdtM	100.73	84.77	fluoroquinolone antibiotic; lincosamide antibiotic; nucleoside antibiotic; phenicol antibiotic; disinfecting agents and antiseptics	antibiotic efflux	major facilitator superfamily (MFS) antibiotic efflux pump
Raw milk 3	vanY gene in vanB cluster	97.39	28.95	glycopeptide antibiotic	antibiotic target alteration	vanY; glycopeptide resistance gene cluster
Raw milk 3	mreA	99.68	71.43	macrolide antibiotic	antibiotic efflux	major facilitator superfamily (MFS) antibiotic efflux pump
Raw milk 3	msbA	100	94.5	nitroimidazole antibiotic	antibiotic efflux	ATP-binding cassette (ABC) antibiotic efflux pump
Raw milk 3	msbA	100	92.44	nitroimidazole antibiotic	antibiotic efflux	ATP-binding cassette (ABC) antibiotic efflux pump
Raw milk 3	vanY gene in vanB cluster	60.82	33.95	glycopeptide antibiotic	antibiotic target alteration	vanY; glycopeptide resistance gene cluster
Raw milk 3	msbA	100	92.96	nitroimidazole antibiotic	antibiotic efflux	ATP-binding cassette (ABC) antibiotic efflux pump
Raw milk 3	vanW gene in vanG cluster	110.32	33.33	glycopeptide antibiotic	antibiotic target alteration	vanW; glycopeptide resistance gene cluster
Raw milk 3	msbA	100	86.6	nitroimidazole antibiotic	antibiotic efflux	ATP-binding cassette (ABC) antibiotic efflux pump
Raw milk 3	vanW gene in vanG cluster	66.9	34.59	glycopeptide antibiotic	antibiotic target alteration	vanW; glycopeptide resistance gene cluster
Raw milk 3	ArnT	100	40.99	peptide antibiotic	antibiotic target alteration	pmr phosphoethanolamine transferase
Raw milk 3	msbA	100	94.16	nitroimidazole antibiotic	antibiotic efflux	ATP-binding cassette (ABC) antibiotic efflux pump
Raw milk 3	msbA	100	86.77	nitroimidazole antibiotic	antibiotic efflux	ATP-binding cassette (ABC) antibiotic efflux pump
Raw milk 3	OmpA	95.19	96.07	peptide antibiotic	reduced permeability to antibiotic	General Bacterial Porin with reduced permeability to peptide antibiotics
Raw milk 3	oqxA	100	91.3	fluoroquinolone antibiotic; glycylcycline; tetracycline antibiotic; diaminopyrimidine antibiotic; nitrofuran antibiotic	antibiotic efflux	resistance-nodulation-cell division (RND) antibiotic efflux pump
Raw milk 3	oqxB	100	96.95	fluoroquinolone antibiotic; glycylcycline; tetracycline antibiotic; diaminopyrimidine antibiotic; nitrofuran antibiotic	antibiotic efflux	resistance-nodulation-cell division (RND) antibiotic efflux pump
Raw milk 3	ORN-1	100	100	carbapenem; cephalosporin	antibiotic inactivation	ORN beta-lactamase
Raw milk 3	vanT gene in vanG cluster	49.58	34.19	glycopeptide antibiotic	antibiotic target alteration	glycopeptide resistance gene cluster; vanT
Raw milk 3	vanY gene in vanG cluster	92.11	35.79	glycopeptide antibiotic	antibiotic target alteration	vanY; glycopeptide resistance gene cluster
Raw milk 3	OXA-662	100	99.27	carbapenem; cephalosporin; penam	antibiotic inactivation	OXA beta-lactamase
Raw milk 3	ArnT	100.54	55.96	peptide antibiotic	antibiotic target alteration	pmr phosphoethanolamine transferase
Raw milk 3	patA	100.89	67.73	fluoroquinolone antibiotic	antibiotic efflux	ATP-binding cassette (ABC) antibiotic efflux pump
Raw milk 3	patB	101.02	66.78	fluoroquinolone antibiotic	antibiotic efflux	ATP-binding cassette (ABC) antibiotic efflux pump
Raw milk 3	PLA-1	100	99.66	carbapenem; cephalosporin	antibiotic inactivation	PLA beta-lactamase
Raw milk 3	PmrF	101.55	84.21	peptide antibiotic	antibiotic target alteration	pmr phosphoethanolamine transferase
Raw milk 3	PmrF	101.55	87.81	peptide antibiotic	antibiotic target alteration	pmr phosphoethanolamine transferase
Raw milk 3	Pseudomonas aeruginosa soxR	95.51	69.72	fluoroquinolone antibiotic; cephalosporin; glycylcycline; penam; tetracycline antibiotic; rifamycin antibiotic; phenicol antibiotic; disinfecting agents and antiseptics	antibiotic target alteration; antibiotic efflux	ATP-binding cassette (ABC) antibiotic efflux pump; major facilitator superfamily (MFS) antibiotic efflux pump; resistance-nodulation-cell division (RND) antibiotic efflux pump
Raw milk 3	Pseudomonas aeruginosa soxR	96.15	65.1	fluoroquinolone antibiotic; cephalosporin; glycylcycline; penam; tetracycline antibiotic; rifamycin antibiotic; phenicol antibiotic; disinfecting agents and antiseptics	antibiotic target alteration; antibiotic efflux	ATP-binding cassette (ABC) antibiotic efflux pump; major facilitator superfamily (MFS) antibiotic efflux pump; resistance-nodulation-cell division (RND) antibiotic efflux pump
Raw milk 3	qacEdelta1	100	100	disinfecting agents and antiseptics	antibiotic efflux	major facilitator superfamily (MFS) antibiotic efflux pump
Raw milk 3	RAHN-1	100	100	cephalosporin	antibiotic inactivation	RAHN beta-lactamase
Raw milk 3	ramA	91.13	95.58	fluoroquinolone antibiotic; monobactam; carbapenem; cephalosporin; glycylcycline; cephamycin; penam; tetracycline antibiotic; rifamycin antibiotic; phenicol antibiotic; penem; disinfecting agents and antiseptics	antibiotic efflux; reduced permeability to antibiotic	resistance-nodulation-cell division (RND) antibiotic efflux pump; General Bacterial Porin with reduced permeability to beta-lactams
Raw milk 3	adeF	97.83	41.17	fluoroquinolone antibiotic; tetracycline antibiotic	antibiotic efflux	resistance-nodulation-cell division (RND) antibiotic efflux pump
Raw milk 3	adeF	98.96	41.87	fluoroquinolone antibiotic; tetracycline antibiotic	antibiotic efflux	resistance-nodulation-cell division (RND) antibiotic efflux pump
Raw milk 3	rsmA	111.48	80.33	fluoroquinolone antibiotic; diaminopyrimidine antibiotic; phenicol antibiotic	antibiotic efflux	resistance-nodulation-cell division (RND) antibiotic efflux pump
Raw milk 3	rsmA	100	85.25	fluoroquinolone antibiotic; diaminopyrimidine antibiotic; phenicol antibiotic	antibiotic efflux	resistance-nodulation-cell division (RND) antibiotic efflux pump
Raw milk 3	rsmA	100	85.25	fluoroquinolone antibiotic; diaminopyrimidine antibiotic; phenicol antibiotic	antibiotic efflux	resistance-nodulation-cell division (RND) antibiotic efflux pump
Raw milk 3	Haemophilus influenzae PBP3 conferring resistance to beta-lactam antibiotics	96.23	53.89	cephalosporin; cephamycin; penam	antibiotic target alteration	Penicillin-binding protein mutations conferring resistance to beta-lactam antibiotics
Raw milk 3	rsmA	100	85.25	fluoroquinolone antibiotic; diaminopyrimidine antibiotic; phenicol antibiotic	antibiotic efflux	resistance-nodulation-cell division (RND) antibiotic efflux pump
Raw milk 3	Haemophilus influenzae PBP3 conferring resistance to beta-lactam antibiotics	96.39	52.57	cephalosporin; cephamycin; penam	antibiotic target alteration	Penicillin-binding protein mutations conferring resistance to beta-lactam antibiotics
Raw milk 3	rsmA	100	83.61	fluoroquinolone antibiotic; diaminopyrimidine antibiotic; phenicol antibiotic	antibiotic efflux	resistance-nodulation-cell division (RND) antibiotic efflux pump
Raw milk 3	Haemophilus influenzae PBP3 conferring resistance to beta-lactam antibiotics	96.39	52.02	cephalosporin; cephamycin; penam	antibiotic target alteration	Penicillin-binding protein mutations conferring resistance to beta-lactam antibiotics
Raw milk 3	Haemophilus influenzae PBP3 conferring resistance to beta-lactam antibiotics	96.23	51.83	cephalosporin; cephamycin; penam	antibiotic target alteration	Penicillin-binding protein mutations conferring resistance to beta-lactam antibiotics
Raw milk 3	rsmA	100	85.25	fluoroquinolone antibiotic; diaminopyrimidine antibiotic; phenicol antibiotic	antibiotic efflux	resistance-nodulation-cell division (RND) antibiotic efflux pump
Raw milk 3	rsmA	101.64	80.33	fluoroquinolone antibiotic; diaminopyrimidine antibiotic; phenicol antibiotic	antibiotic efflux	resistance-nodulation-cell division (RND) antibiotic efflux pump
Raw milk 3	rsmA	137.7	89.09	fluoroquinolone antibiotic; diaminopyrimidine antibiotic; phenicol antibiotic	antibiotic efflux	resistance-nodulation-cell division (RND) antibiotic efflux pump
Raw milk 3	rsmA	100	85.25	fluoroquinolone antibiotic; diaminopyrimidine antibiotic; phenicol antibiotic	antibiotic efflux	resistance-nodulation-cell division (RND) antibiotic efflux pump
Raw milk 3	rsmA	101.64	80.65	fluoroquinolone antibiotic; diaminopyrimidine antibiotic; phenicol antibiotic	antibiotic efflux	resistance-nodulation-cell division (RND) antibiotic efflux pump
Raw milk 3	rsmA	100	85.25	fluoroquinolone antibiotic; diaminopyrimidine antibiotic; phenicol antibiotic	antibiotic efflux	resistance-nodulation-cell division (RND) antibiotic efflux pump
Raw milk 3	rsmA	101.64	80.33	fluoroquinolone antibiotic; diaminopyrimidine antibiotic; phenicol antibiotic	antibiotic efflux	resistance-nodulation-cell division (RND) antibiotic efflux pump
Raw milk 3	TER-2	100	99.3	carbapenem; cephalosporin	antibiotic inactivation	TER beta-lactamase
Raw milk 3	tet(33)	102.95	99.51	tetracycline antibiotic	antibiotic efflux	major facilitator superfamily (MFS) antibiotic efflux pump
Raw milk 3	tet(B)	100	99.5	tetracycline antibiotic	antibiotic efflux	major facilitator superfamily (MFS) antibiotic efflux pump
Raw milk 3	tet(M)	100	96.4	tetracycline antibiotic	antibiotic target protection	tetracycline-resistant ribosomal protection protein
Raw milk 3	tetR	99.52	100	tetracycline antibiotic	antibiotic target alteration; antibiotic efflux	major facilitator superfamily (MFS) antibiotic efflux pump
Raw milk 4	aadA27	100	100	aminoglycoside antibiotic	antibiotic inactivation	ANT(3'')
Raw milk 4	vanY gene in vanG cluster	43.73	32.71	glycopeptide antibiotic	antibiotic target alteration	vanY; glycopeptide resistance gene cluster
Raw milk 4	adeF	99.43	41.33	fluoroquinolone antibiotic; tetracycline antibiotic	antibiotic efflux	resistance-nodulation-cell division (RND) antibiotic efflux pump
Raw milk 4	Acinetobacter baumannii AbaQ	101.38	72.94	fluoroquinolone antibiotic	antibiotic efflux	major facilitator superfamily (MFS) antibiotic efflux pump
Raw milk 4	Acinetobacter baumannii AbaQ	101.38	72.47	fluoroquinolone antibiotic	antibiotic efflux	major facilitator superfamily (MFS) antibiotic efflux pump
Raw milk 4	acrB	100	92.95	fluoroquinolone antibiotic; cephalosporin; glycylcycline; penam; tetracycline antibiotic; rifamycin antibiotic; phenicol antibiotic; disinfecting agents and antiseptics	antibiotic efflux	resistance-nodulation-cell division (RND) antibiotic efflux pump
Raw milk 4	acrB	99.9	92.66	fluoroquinolone antibiotic; cephalosporin; glycylcycline; penam; tetracycline antibiotic; rifamycin antibiotic; phenicol antibiotic; disinfecting agents and antiseptics	antibiotic efflux	resistance-nodulation-cell division (RND) antibiotic efflux pump
Raw milk 4	vanG	104.58	39.04	glycopeptide antibiotic	antibiotic target alteration	glycopeptide resistance gene cluster; Van ligase
Raw milk 4	acrB	100	94.18	fluoroquinolone antibiotic; cephalosporin; glycylcycline; penam; tetracycline antibiotic; rifamycin antibiotic; phenicol antibiotic; disinfecting agents and antiseptics	antibiotic efflux	resistance-nodulation-cell division (RND) antibiotic efflux pump
Raw milk 4	acrD	100	89.97	aminoglycoside antibiotic	antibiotic efflux	resistance-nodulation-cell division (RND) antibiotic efflux pump
Raw milk 4	acrD	100	92.19	aminoglycoside antibiotic	antibiotic efflux	resistance-nodulation-cell division (RND) antibiotic efflux pump
Raw milk 4	acrD	100	94.21	aminoglycoside antibiotic	antibiotic efflux	resistance-nodulation-cell division (RND) antibiotic efflux pump
Raw milk 4	ACT-8	101.05	66.67	carbapenem; cephalosporin; cephamycin; penam	antibiotic inactivation	ACT beta-lactamase
Raw milk 4	vanG	105.16	39.34	glycopeptide antibiotic	antibiotic target alteration	glycopeptide resistance gene cluster; Van ligase
Raw milk 4	ACT-8	100	76.58	carbapenem; cephalosporin; cephamycin; penam	antibiotic inactivation	ACT beta-lactamase
Raw milk 4	adeF	100	66.73	fluoroquinolone antibiotic; tetracycline antibiotic	antibiotic efflux	resistance-nodulation-cell division (RND) antibiotic efflux pump
Raw milk 4	adeF	100	66.67	fluoroquinolone antibiotic; tetracycline antibiotic	antibiotic efflux	resistance-nodulation-cell division (RND) antibiotic efflux pump
Raw milk 4	vanT gene in vanG cluster	52.11	34.24	glycopeptide antibiotic	antibiotic target alteration	glycopeptide resistance gene cluster; vanT
Raw milk 4	adeF	93.58	60.55	fluoroquinolone antibiotic; tetracycline antibiotic	antibiotic efflux	resistance-nodulation-cell division (RND) antibiotic efflux pump
Raw milk 4	adeF	99.24	41.25	fluoroquinolone antibiotic; tetracycline antibiotic	antibiotic efflux	resistance-nodulation-cell division (RND) antibiotic efflux pump
Raw milk 4	vanW gene in vanG cluster	45.91	29.92	glycopeptide antibiotic	antibiotic target alteration	vanW; glycopeptide resistance gene cluster
Raw milk 4	adeF	99.15	61.15	fluoroquinolone antibiotic; tetracycline antibiotic	antibiotic efflux	resistance-nodulation-cell division (RND) antibiotic efflux pump
Raw milk 4	adeF	87.06	65.87	fluoroquinolone antibiotic; tetracycline antibiotic	antibiotic efflux	resistance-nodulation-cell division (RND) antibiotic efflux pump
Raw milk 4	adeF	99.15	60.71	fluoroquinolone antibiotic; tetracycline antibiotic	antibiotic efflux	resistance-nodulation-cell division (RND) antibiotic efflux pump
Raw milk 4	adeF	100	66.51	fluoroquinolone antibiotic; tetracycline antibiotic	antibiotic efflux	resistance-nodulation-cell division (RND) antibiotic efflux pump
Raw milk 4	APH(3'')-Ib	100	99.63	aminoglycoside antibiotic	antibiotic inactivation	APH(3'')
Raw milk 4	APH(6)-Id	100	99.64	aminoglycoside antibiotic	antibiotic inactivation	APH(6)
Raw milk 4	adeF	97.92	40.87	fluoroquinolone antibiotic; tetracycline antibiotic	antibiotic efflux	resistance-nodulation-cell division (RND) antibiotic efflux pump
Raw milk 4	ArnT	69.87	89.09	peptide antibiotic	antibiotic target alteration	pmr phosphoethanolamine transferase
Raw milk 4	qacG	113.08	48.11	disinfecting agents and antiseptics	antibiotic efflux	small multidrug resistance (SMR) antibiotic efflux pump
Raw milk 4	ArnT	100.54	86.1	peptide antibiotic	antibiotic target alteration	pmr phosphoethanolamine transferase
Raw milk 4	ArnT	100.18	88.2	peptide antibiotic	antibiotic target alteration	pmr phosphoethanolamine transferase
Raw milk 4	ArnT	100.18	64	peptide antibiotic	antibiotic target alteration	pmr phosphoethanolamine transferase
Raw milk 4	bacA	99.63	93.04	peptide antibiotic	antibiotic target alteration	undecaprenyl pyrophosphate related proteins
Raw milk 4	adeF	99.24	42.12	fluoroquinolone antibiotic; tetracycline antibiotic	antibiotic efflux	resistance-nodulation-cell division (RND) antibiotic efflux pump
Raw milk 4	bacA	100	93.41	peptide antibiotic	antibiotic target alteration	undecaprenyl pyrophosphate related proteins
Raw milk 4	baeR	100	91.67	aminoglycoside antibiotic; aminocoumarin antibiotic	antibiotic efflux	resistance-nodulation-cell division (RND) antibiotic efflux pump
Raw milk 4	baeR	100	94.17	aminoglycoside antibiotic; aminocoumarin antibiotic	antibiotic efflux	resistance-nodulation-cell division (RND) antibiotic efflux pump
Raw milk 4	vanY gene in vanB cluster	67.91	33.06	glycopeptide antibiotic	antibiotic target alteration	vanY; glycopeptide resistance gene cluster
Raw milk 4	baeR	100	96.67	aminoglycoside antibiotic; aminocoumarin antibiotic	antibiotic efflux	resistance-nodulation-cell division (RND) antibiotic efflux pump
Raw milk 4	cmx	100	100	phenicol antibiotic	antibiotic efflux	major facilitator superfamily (MFS) antibiotic efflux pump
Raw milk 4	CMY-70	100	99.48	cephamycin	antibiotic inactivation	CMY beta-lactamase
Raw milk 4	cpxA	100	98.03	aminoglycoside antibiotic; aminocoumarin antibiotic	antibiotic efflux	resistance-nodulation-cell division (RND) antibiotic efflux pump
Raw milk 4	CRP	100	98.57	macrolide antibiotic; fluoroquinolone antibiotic; penam	antibiotic efflux	resistance-nodulation-cell division (RND) antibiotic efflux pump
Raw milk 4	qacG	99.07	50.48	disinfecting agents and antiseptics	antibiotic efflux	small multidrug resistance (SMR) antibiotic efflux pump
Raw milk 4	CRP	96.67	97.54	macrolide antibiotic; fluoroquinolone antibiotic; penam	antibiotic efflux	resistance-nodulation-cell division (RND) antibiotic efflux pump
Raw milk 4	qacJ	101.87	42.17	disinfecting agents and antiseptics	antibiotic efflux	small multidrug resistance (SMR) antibiotic efflux pump
Raw milk 4	CRP	100	99.05	macrolide antibiotic; fluoroquinolone antibiotic; penam	antibiotic efflux	resistance-nodulation-cell division (RND) antibiotic efflux pump
Raw milk 4	CRP	93.33	98.98	macrolide antibiotic; fluoroquinolone antibiotic; penam	antibiotic efflux	resistance-nodulation-cell division (RND) antibiotic efflux pump
Raw milk 4	vanG	104.58	37.25	glycopeptide antibiotic	antibiotic target alteration	glycopeptide resistance gene cluster; Van ligase
Raw milk 4	qacG	100.93	44.34	disinfecting agents and antiseptics	antibiotic efflux	small multidrug resistance (SMR) antibiotic efflux pump
Raw milk 4	CRP	100	98.57	macrolide antibiotic; fluoroquinolone antibiotic; penam	antibiotic efflux	resistance-nodulation-cell division (RND) antibiotic efflux pump
Raw milk 4	adeF	100	57.8	fluoroquinolone antibiotic; tetracycline antibiotic	antibiotic efflux	resistance-nodulation-cell division (RND) antibiotic efflux pump
Raw milk 4	ArnT	45.19	84.74	peptide antibiotic	antibiotic target alteration	pmr phosphoethanolamine transferase
Raw milk 4	adeF	99.43	41.22	fluoroquinolone antibiotic; tetracycline antibiotic	antibiotic efflux	resistance-nodulation-cell division (RND) antibiotic efflux pump
Raw milk 4	CRP	100	98.57	macrolide antibiotic; fluoroquinolone antibiotic; penam	antibiotic efflux	resistance-nodulation-cell division (RND) antibiotic efflux pump
Raw milk 4	ArnT	99.82	41.68	peptide antibiotic	antibiotic target alteration	pmr phosphoethanolamine transferase
Raw milk 4	vanY gene in vanG cluster	88.89	32.34	glycopeptide antibiotic	antibiotic target alteration	vanY; glycopeptide resistance gene cluster
Raw milk 4	CRP	100	99.05	macrolide antibiotic; fluoroquinolone antibiotic; penam	antibiotic efflux	resistance-nodulation-cell division (RND) antibiotic efflux pump
Raw milk 4	adeF	77.9	57.21	fluoroquinolone antibiotic; tetracycline antibiotic	antibiotic efflux	resistance-nodulation-cell division (RND) antibiotic efflux pump
Raw milk 4	dfrE	100	98.17	diaminopyrimidine antibiotic	antibiotic target replacement	trimethoprim resistant dihydrofolate reductase dfr
Raw milk 4	efrA	100	99.65	macrolide antibiotic; fluoroquinolone antibiotic; rifamycin antibiotic	antibiotic efflux	ATP-binding cassette (ABC) antibiotic efflux pump
Raw milk 4	emeA	97.71	97.71	disinfecting agents and antiseptics	antibiotic efflux	multidrug and toxic compound extrusion (MATE) transporter
Raw milk 4	emrA	100	88.46	fluoroquinolone antibiotic	antibiotic efflux	major facilitator superfamily (MFS) antibiotic efflux pump
Raw milk 4	emrB	100	95.22	fluoroquinolone antibiotic	antibiotic efflux	major facilitator superfamily (MFS) antibiotic efflux pump
Raw milk 4	emrR	98.3	82.53	fluoroquinolone antibiotic	antibiotic efflux	major facilitator superfamily (MFS) antibiotic efflux pump
Raw milk 4	emrR	100	90.29	fluoroquinolone antibiotic	antibiotic efflux	major facilitator superfamily (MFS) antibiotic efflux pump
Raw milk 4	emrR	100	93.14	fluoroquinolone antibiotic	antibiotic efflux	major facilitator superfamily (MFS) antibiotic efflux pump
Raw milk 4	ArnT	99.64	39.89	peptide antibiotic	antibiotic target alteration	pmr phosphoethanolamine transferase
Raw milk 4	emrR	100	94.29	fluoroquinolone antibiotic	antibiotic efflux	major facilitator superfamily (MFS) antibiotic efflux pump
Raw milk 4	emrR	100	92.57	fluoroquinolone antibiotic	antibiotic efflux	major facilitator superfamily (MFS) antibiotic efflux pump
Raw milk 4	emrR	100	92.61	fluoroquinolone antibiotic	antibiotic efflux	major facilitator superfamily (MFS) antibiotic efflux pump
Raw milk 4	adeF	97.45	43.61	fluoroquinolone antibiotic; tetracycline antibiotic	antibiotic efflux	resistance-nodulation-cell division (RND) antibiotic efflux pump
Raw milk 4	eptB	98.08	89.89	peptide antibiotic	antibiotic target alteration	pmr phosphoethanolamine transferase
Raw milk 4	eptB	97.39	89.69	peptide antibiotic	antibiotic target alteration	pmr phosphoethanolamine transferase
Raw milk 4	Escherichia coli acrA	100	90.68	fluoroquinolone antibiotic; cephalosporin; glycylcycline; penam; tetracycline antibiotic; rifamycin antibiotic; phenicol antibiotic; disinfecting agents and antiseptics	antibiotic efflux	resistance-nodulation-cell division (RND) antibiotic efflux pump
Raw milk 4	ArnT	102.72	42.01	peptide antibiotic	antibiotic target alteration	pmr phosphoethanolamine transferase
Raw milk 4	adeF	97.54	43.43	fluoroquinolone antibiotic; tetracycline antibiotic	antibiotic efflux	resistance-nodulation-cell division (RND) antibiotic efflux pump
Raw milk 4	Escherichia coli AcrAB-TolC with MarR mutations conferring resistance to ciprofloxacin and tetracycline	100	84.03	fluoroquinolone antibiotic; cephalosporin; glycylcycline; penam; tetracycline antibiotic; rifamycin antibiotic; phenicol antibiotic; disinfecting agents and antiseptics	antibiotic target alteration; antibiotic efflux	resistance-nodulation-cell division (RND) antibiotic efflux pump
Raw milk 4	Escherichia coli AcrAB-TolC with MarR mutations conferring resistance to ciprofloxacin and tetracycline	100	83.33	fluoroquinolone antibiotic; cephalosporin; glycylcycline; penam; tetracycline antibiotic; rifamycin antibiotic; phenicol antibiotic; disinfecting agents and antiseptics	antibiotic target alteration; antibiotic efflux	resistance-nodulation-cell division (RND) antibiotic efflux pump
Raw milk 4	Escherichia coli AcrAB-TolC with MarR mutations conferring resistance to ciprofloxacin and tetracycline	100	85.42	fluoroquinolone antibiotic; cephalosporin; glycylcycline; penam; tetracycline antibiotic; rifamycin antibiotic; phenicol antibiotic; disinfecting agents and antiseptics	antibiotic target alteration; antibiotic efflux	resistance-nodulation-cell division (RND) antibiotic efflux pump
Raw milk 4	Escherichia coli AcrAB-TolC with MarR mutations conferring resistance to ciprofloxacin and tetracycline	88.89	80.47	fluoroquinolone antibiotic; cephalosporin; glycylcycline; penam; tetracycline antibiotic; rifamycin antibiotic; phenicol antibiotic; disinfecting agents and antiseptics	antibiotic target alteration; antibiotic efflux	resistance-nodulation-cell division (RND) antibiotic efflux pump
Raw milk 4	Escherichia coli AcrAB-TolC with MarR mutations conferring resistance to ciprofloxacin and tetracycline	100	90.97	fluoroquinolone antibiotic; cephalosporin; glycylcycline; penam; tetracycline antibiotic; rifamycin antibiotic; phenicol antibiotic; disinfecting agents and antiseptics	antibiotic target alteration; antibiotic efflux	resistance-nodulation-cell division (RND) antibiotic efflux pump
Raw milk 4	Escherichia coli AcrAB-TolC with MarR mutations conferring resistance to ciprofloxacin and tetracycline	100	86.11	fluoroquinolone antibiotic; cephalosporin; glycylcycline; penam; tetracycline antibiotic; rifamycin antibiotic; phenicol antibiotic; disinfecting agents and antiseptics	antibiotic target alteration; antibiotic efflux	resistance-nodulation-cell division (RND) antibiotic efflux pump
Raw milk 4	FosA8	97.87	59.56	phosphonic acid antibiotic	antibiotic inactivation	fosfomycin thiol transferase
Raw milk 4	Escherichia coli AcrAB-TolC with MarR mutations conferring resistance to ciprofloxacin and tetracycline	100	90.97	fluoroquinolone antibiotic; cephalosporin; glycylcycline; penam; tetracycline antibiotic; rifamycin antibiotic; phenicol antibiotic; disinfecting agents and antiseptics	antibiotic target alteration; antibiotic efflux	resistance-nodulation-cell division (RND) antibiotic efflux pump
Raw milk 4	qacG	106.54	45.28	disinfecting agents and antiseptics	antibiotic efflux	small multidrug resistance (SMR) antibiotic efflux pump
Raw milk 4	vanY gene in vanB cluster	88.06	51.5	glycopeptide antibiotic	antibiotic target alteration	vanY; glycopeptide resistance gene cluster
Raw milk 4	Escherichia coli EF-Tu mutants conferring resistance to Pulvomycin	96.33	94.16	elfamycin antibiotic	antibiotic target alteration	elfamycin resistant EF-Tu
Raw milk 4	Escherichia coli GlpT with mutation conferring resistance to fosfomycin	100	95.8	phosphonic acid antibiotic	antibiotic target alteration	antibiotic-resistant GlpT
Raw milk 4	Escherichia coli mdfA	100	87.8	tetracycline antibiotic; disinfecting agents and antiseptics	antibiotic efflux	major facilitator superfamily (MFS) antibiotic efflux pump
Raw milk 4	Escherichia coli mdfA	99.76	86.98	tetracycline antibiotic; disinfecting agents and antiseptics	antibiotic efflux	major facilitator superfamily (MFS) antibiotic efflux pump
Raw milk 4	ArnT	99.64	41.59	peptide antibiotic	antibiotic target alteration	pmr phosphoethanolamine transferase
Raw milk 4	Escherichia coli soxS with mutation conferring antibiotic resistance	100	91.59	fluoroquinolone antibiotic; monobactam; carbapenem; cephalosporin; glycylcycline; cephamycin; penam; tetracycline antibiotic; rifamycin antibiotic; phenicol antibiotic; penem; disinfecting agents and antiseptics	antibiotic target alteration; antibiotic efflux; reduced permeability to antibiotic	ATP-binding cassette (ABC) antibiotic efflux pump; major facilitator superfamily (MFS) antibiotic efflux pump; resistance-nodulation-cell division (RND) antibiotic efflux pump; General Bacterial Porin with reduced permeability to beta-lactams
Raw milk 4	Escherichia coli soxS with mutation conferring antibiotic resistance	101.87	89.72	fluoroquinolone antibiotic; monobactam; carbapenem; cephalosporin; glycylcycline; cephamycin; penam; tetracycline antibiotic; rifamycin antibiotic; phenicol antibiotic; penem; disinfecting agents and antiseptics	antibiotic target alteration; antibiotic efflux; reduced permeability to antibiotic	ATP-binding cassette (ABC) antibiotic efflux pump; major facilitator superfamily (MFS) antibiotic efflux pump; resistance-nodulation-cell division (RND) antibiotic efflux pump; General Bacterial Porin with reduced permeability to beta-lactams
Raw milk 4	vanG	106.02	37.4	glycopeptide antibiotic	antibiotic target alteration	glycopeptide resistance gene cluster; Van ligase
Raw milk 4	Escherichia coli UhpT with mutation conferring resistance to fosfomycin	100	96.27	phosphonic acid antibiotic	antibiotic target alteration	antibiotic-resistant UhpT
Raw milk 4	Escherichia coli UhpT with mutation conferring resistance to fosfomycin	100	92.84	phosphonic acid antibiotic	antibiotic target alteration	antibiotic-resistant UhpT
Raw milk 4	Escherichia coli UhpT with mutation conferring resistance to fosfomycin	100	95.68	phosphonic acid antibiotic	antibiotic target alteration	antibiotic-resistant UhpT
Raw milk 4	FosA2	100	87.23	phosphonic acid antibiotic	antibiotic inactivation	fosfomycin thiol transferase
Raw milk 4	fosA5	100	89.21	fluoroquinolone antibiotic; aminoglycoside antibiotic; phosphonic acid antibiotic	antibiotic inactivation	fosfomycin thiol transferase
Raw milk 4	fosA5	105.76	87.05	fluoroquinolone antibiotic; aminoglycoside antibiotic; phosphonic acid antibiotic	antibiotic inactivation	fosfomycin thiol transferase
Raw milk 4	fosA5	100	91.37	fluoroquinolone antibiotic; aminoglycoside antibiotic; phosphonic acid antibiotic	antibiotic inactivation	fosfomycin thiol transferase
Raw milk 4	fosA5	105.76	88.49	fluoroquinolone antibiotic; aminoglycoside antibiotic; phosphonic acid antibiotic	antibiotic inactivation	fosfomycin thiol transferase
Raw milk 4	adeF	98.96	41.87	fluoroquinolone antibiotic; tetracycline antibiotic	antibiotic efflux	resistance-nodulation-cell division (RND) antibiotic efflux pump
Raw milk 4	FosA8	65.25	67.42	phosphonic acid antibiotic	antibiotic inactivation	fosfomycin thiol transferase
Raw milk 4	patB	107.82	59.21	fluoroquinolone antibiotic	antibiotic efflux	ATP-binding cassette (ABC) antibiotic efflux pump
Raw milk 4	FosA8	63.83	63.74	phosphonic acid antibiotic	antibiotic inactivation	fosfomycin thiol transferase
Raw milk 4	ICR-Mo	101.79	95.6	peptide antibiotic	antibiotic target alteration	intrinsic colistin resistant phosphoethanolamine transferase
Raw milk 4	kdpE	100	90.18	aminoglycoside antibiotic	antibiotic efflux	kdpDE
Raw milk 4	Klebsiella pneumoniae KpnE	100	87.5	macrolide antibiotic; aminoglycoside antibiotic; cephalosporin; tetracycline antibiotic; peptide antibiotic; rifamycin antibiotic; disinfecting agents and antiseptics	antibiotic efflux	small multidrug resistance (SMR) antibiotic efflux pump
Raw milk 4	Klebsiella pneumoniae KpnE	101.67	81.97	macrolide antibiotic; aminoglycoside antibiotic; cephalosporin; tetracycline antibiotic; peptide antibiotic; rifamycin antibiotic; disinfecting agents and antiseptics	antibiotic efflux	small multidrug resistance (SMR) antibiotic efflux pump
Raw milk 4	vanY gene in vanG cluster	92.11	35.79	glycopeptide antibiotic	antibiotic target alteration	vanY; glycopeptide resistance gene cluster
Raw milk 4	vanG	104.87	39.66	glycopeptide antibiotic	antibiotic target alteration	glycopeptide resistance gene cluster; Van ligase
Raw milk 4	Klebsiella pneumoniae KpnE	100	80	macrolide antibiotic; aminoglycoside antibiotic; cephalosporin; tetracycline antibiotic; peptide antibiotic; rifamycin antibiotic; disinfecting agents and antiseptics	antibiotic efflux	small multidrug resistance (SMR) antibiotic efflux pump
Raw milk 4	Klebsiella pneumoniae KpnE	100	80.83	macrolide antibiotic; aminoglycoside antibiotic; cephalosporin; tetracycline antibiotic; peptide antibiotic; rifamycin antibiotic; disinfecting agents and antiseptics	antibiotic efflux	small multidrug resistance (SMR) antibiotic efflux pump
Raw milk 4	Klebsiella pneumoniae KpnE	100	86.67	macrolide antibiotic; aminoglycoside antibiotic; cephalosporin; tetracycline antibiotic; peptide antibiotic; rifamycin antibiotic; disinfecting agents and antiseptics	antibiotic efflux	small multidrug resistance (SMR) antibiotic efflux pump
Raw milk 4	vanY gene in vanG cluster	88.89	35.42	glycopeptide antibiotic	antibiotic target alteration	vanY; glycopeptide resistance gene cluster
Raw milk 4	Klebsiella pneumoniae KpnE	100	85	macrolide antibiotic; aminoglycoside antibiotic; cephalosporin; tetracycline antibiotic; peptide antibiotic; rifamycin antibiotic; disinfecting agents and antiseptics	antibiotic efflux	small multidrug resistance (SMR) antibiotic efflux pump
Raw milk 4	Klebsiella pneumoniae KpnE	100	84.17	macrolide antibiotic; aminoglycoside antibiotic; cephalosporin; tetracycline antibiotic; peptide antibiotic; rifamycin antibiotic; disinfecting agents and antiseptics	antibiotic efflux	small multidrug resistance (SMR) antibiotic efflux pump
Raw milk 4	qacG	99.07	43.75	disinfecting agents and antiseptics	antibiotic efflux	small multidrug resistance (SMR) antibiotic efflux pump
Raw milk 4	Klebsiella pneumoniae KpnF	100	91.74	macrolide antibiotic; aminoglycoside antibiotic; cephalosporin; tetracycline antibiotic; peptide antibiotic; rifamycin antibiotic; disinfecting agents and antiseptics	antibiotic efflux	small multidrug resistance (SMR) antibiotic efflux pump
Raw milk 4	Klebsiella pneumoniae KpnF	100	79.82	macrolide antibiotic; aminoglycoside antibiotic; cephalosporin; tetracycline antibiotic; peptide antibiotic; rifamycin antibiotic; disinfecting agents and antiseptics	antibiotic efflux	small multidrug resistance (SMR) antibiotic efflux pump
Raw milk 4	Klebsiella pneumoniae KpnF	98.17	81.31	macrolide antibiotic; aminoglycoside antibiotic; cephalosporin; tetracycline antibiotic; peptide antibiotic; rifamycin antibiotic; disinfecting agents and antiseptics	antibiotic efflux	small multidrug resistance (SMR) antibiotic efflux pump
Raw milk 4	Klebsiella pneumoniae KpnF	100	87.16	macrolide antibiotic; aminoglycoside antibiotic; cephalosporin; tetracycline antibiotic; peptide antibiotic; rifamycin antibiotic; disinfecting agents and antiseptics	antibiotic efflux	small multidrug resistance (SMR) antibiotic efflux pump
Raw milk 4	Klebsiella pneumoniae KpnF	100	85.32	macrolide antibiotic; aminoglycoside antibiotic; cephalosporin; tetracycline antibiotic; peptide antibiotic; rifamycin antibiotic; disinfecting agents and antiseptics	antibiotic efflux	small multidrug resistance (SMR) antibiotic efflux pump
Raw milk 4	vanW gene in vanG cluster	98.93	32.2	glycopeptide antibiotic	antibiotic target alteration	vanW; glycopeptide resistance gene cluster
Raw milk 4	vanT gene in vanG cluster	50.84	34.42	glycopeptide antibiotic	antibiotic target alteration	glycopeptide resistance gene cluster; vanT
Raw milk 4	Klebsiella pneumoniae KpnF	100	91.74	macrolide antibiotic; aminoglycoside antibiotic; cephalosporin; tetracycline antibiotic; peptide antibiotic; rifamycin antibiotic; disinfecting agents and antiseptics	antibiotic efflux	small multidrug resistance (SMR) antibiotic efflux pump
Raw milk 4	Klebsiella pneumoniae KpnF	100	76.15	macrolide antibiotic; aminoglycoside antibiotic; cephalosporin; tetracycline antibiotic; peptide antibiotic; rifamycin antibiotic; disinfecting agents and antiseptics	antibiotic efflux	small multidrug resistance (SMR) antibiotic efflux pump
Raw milk 4	vanW gene in vanG cluster	104.27	31.97	glycopeptide antibiotic	antibiotic target alteration	vanW; glycopeptide resistance gene cluster
Raw milk 4	Klebsiella pneumoniae KpnF	100	88.99	macrolide antibiotic; aminoglycoside antibiotic; cephalosporin; tetracycline antibiotic; peptide antibiotic; rifamycin antibiotic; disinfecting agents and antiseptics	antibiotic efflux	small multidrug resistance (SMR) antibiotic efflux pump
Raw milk 4	Klebsiella pneumoniae KpnG	100	94.62	macrolide antibiotic; fluoroquinolone antibiotic; aminoglycoside antibiotic; carbapenem; cephalosporin; penam; peptide antibiotic; penem	antibiotic efflux	major facilitator superfamily (MFS) antibiotic efflux pump
Raw milk 4	Klebsiella pneumoniae KpnG	100	94.62	macrolide antibiotic; fluoroquinolone antibiotic; aminoglycoside antibiotic; carbapenem; cephalosporin; penam; peptide antibiotic; penem	antibiotic efflux	major facilitator superfamily (MFS) antibiotic efflux pump
Raw milk 4	Klebsiella pneumoniae KpnG	99.74	93.06	macrolide antibiotic; fluoroquinolone antibiotic; aminoglycoside antibiotic; carbapenem; cephalosporin; penam; peptide antibiotic; penem	antibiotic efflux	major facilitator superfamily (MFS) antibiotic efflux pump
Raw milk 4	Klebsiella pneumoniae KpnH	90.23	84.57	macrolide antibiotic; fluoroquinolone antibiotic; aminoglycoside antibiotic; carbapenem; cephalosporin; penam; peptide antibiotic; penem	antibiotic efflux	major facilitator superfamily (MFS) antibiotic efflux pump
Raw milk 4	vanY gene in vanM cluster	42.06	44.09	glycopeptide antibiotic	antibiotic target alteration	vanY; glycopeptide resistance gene cluster
Raw milk 4	Klebsiella pneumoniae KpnH	99.8	85.17	macrolide antibiotic; fluoroquinolone antibiotic; aminoglycoside antibiotic; carbapenem; cephalosporin; penam; peptide antibiotic; penem	antibiotic efflux	major facilitator superfamily (MFS) antibiotic efflux pump
Raw milk 4	Klebsiella pneumoniae KpnH	100	93.43	macrolide antibiotic; fluoroquinolone antibiotic; aminoglycoside antibiotic; carbapenem; cephalosporin; penam; peptide antibiotic; penem	antibiotic efflux	major facilitator superfamily (MFS) antibiotic efflux pump
Raw milk 4	vanY gene in vanB cluster	71.64	27.17	glycopeptide antibiotic	antibiotic target alteration	vanY; glycopeptide resistance gene cluster
Raw milk 4	Klebsiella pneumoniae KpnH	87.89	94	macrolide antibiotic; fluoroquinolone antibiotic; aminoglycoside antibiotic; carbapenem; cephalosporin; penam; peptide antibiotic; penem	antibiotic efflux	major facilitator superfamily (MFS) antibiotic efflux pump
Raw milk 4	Klebsiella pneumoniae KpnH	100.59	93.47	macrolide antibiotic; fluoroquinolone antibiotic; aminoglycoside antibiotic; carbapenem; cephalosporin; penam; peptide antibiotic; penem	antibiotic efflux	major facilitator superfamily (MFS) antibiotic efflux pump
Raw milk 4	leuO	102.23	79.61	nucleoside antibiotic; disinfecting agents and antiseptics	antibiotic efflux	major facilitator superfamily (MFS) antibiotic efflux pump
Raw milk 4	leuO	111.78	76.47	nucleoside antibiotic; disinfecting agents and antiseptics	antibiotic efflux	major facilitator superfamily (MFS) antibiotic efflux pump
Raw milk 4	leuO	108.28	75.48	nucleoside antibiotic; disinfecting agents and antiseptics	antibiotic efflux	major facilitator superfamily (MFS) antibiotic efflux pump
Raw milk 4	adeF	102.93	42.17	fluoroquinolone antibiotic; tetracycline antibiotic	antibiotic efflux	resistance-nodulation-cell division (RND) antibiotic efflux pump
Raw milk 4	leuO	100	80.45	nucleoside antibiotic; disinfecting agents and antiseptics	antibiotic efflux	major facilitator superfamily (MFS) antibiotic efflux pump
Raw milk 4	leuO	100.32	84.44	nucleoside antibiotic; disinfecting agents and antiseptics	antibiotic efflux	major facilitator superfamily (MFS) antibiotic efflux pump
Raw milk 4	qacG	103.74	46.15	disinfecting agents and antiseptics	antibiotic efflux	small multidrug resistance (SMR) antibiotic efflux pump
Raw milk 4	lmrD	100	97.44	lincosamide antibiotic	antibiotic efflux	ATP-binding cassette (ABC) antibiotic efflux pump
Raw milk 4	lmrD	100	99.85	lincosamide antibiotic	antibiotic efflux	ATP-binding cassette (ABC) antibiotic efflux pump
Raw milk 4	LptD	100.9	93.09	peptide antibiotic; aminocoumarin antibiotic; rifamycin antibiotic	antibiotic efflux	ATP-binding cassette (ABC) antibiotic efflux pump
Raw milk 4	LptD	100.9	92.97	peptide antibiotic; aminocoumarin antibiotic; rifamycin antibiotic	antibiotic efflux	ATP-binding cassette (ABC) antibiotic efflux pump
Raw milk 4	vanT gene in vanG cluster	52.39	32.61	glycopeptide antibiotic	antibiotic target alteration	glycopeptide resistance gene cluster; vanT
Raw milk 4	lsaA	100	98.59	lincosamide antibiotic; streptogramin antibiotic; streptogramin A antibiotic; streptogramin B antibiotic; pleuromutilin antibiotic	antibiotic target protection	lsa-type ABC-F protein
Raw milk 4	adeF	99.43	42.48	fluoroquinolone antibiotic; tetracycline antibiotic	antibiotic efflux	resistance-nodulation-cell division (RND) antibiotic efflux pump
Raw milk 4	ArnT	100.91	54.08	peptide antibiotic	antibiotic target alteration	pmr phosphoethanolamine transferase
Raw milk 4	marA	99.21	93.55	fluoroquinolone antibiotic; monobactam; carbapenem; cephalosporin; glycylcycline; cephamycin; penam; tetracycline antibiotic; rifamycin antibiotic; phenicol antibiotic; penem; disinfecting agents and antiseptics	antibiotic efflux; reduced permeability to antibiotic	resistance-nodulation-cell division (RND) antibiotic efflux pump; General Bacterial Porin with reduced permeability to beta-lactams
Raw milk 4	ArnT	40.65	91.52	peptide antibiotic	antibiotic target alteration	pmr phosphoethanolamine transferase
Raw milk 4	vanH gene in vanD cluster	102.79	34.8	glycopeptide antibiotic	antibiotic target alteration	vanH; glycopeptide resistance gene cluster
Raw milk 4	adeF	99.91	58.76	fluoroquinolone antibiotic; tetracycline antibiotic	antibiotic efflux	resistance-nodulation-cell division (RND) antibiotic efflux pump
Raw milk 4	marA	99.21	93.55	fluoroquinolone antibiotic; monobactam; carbapenem; cephalosporin; glycylcycline; cephamycin; penam; tetracycline antibiotic; rifamycin antibiotic; phenicol antibiotic; penem; disinfecting agents and antiseptics	antibiotic efflux; reduced permeability to antibiotic	resistance-nodulation-cell division (RND) antibiotic efflux pump; General Bacterial Porin with reduced permeability to beta-lactams
Raw milk 4	vanW gene in vanG cluster	43.06	36.04	glycopeptide antibiotic	antibiotic target alteration	vanW; glycopeptide resistance gene cluster
Raw milk 4	ArnT	56.62	73.08	peptide antibiotic	antibiotic target alteration	pmr phosphoethanolamine transferase
Raw milk 4	marA	100	93.7	fluoroquinolone antibiotic; monobactam; carbapenem; cephalosporin; glycylcycline; cephamycin; penam; tetracycline antibiotic; rifamycin antibiotic; phenicol antibiotic; penem; disinfecting agents and antiseptics	antibiotic efflux; reduced permeability to antibiotic	resistance-nodulation-cell division (RND) antibiotic efflux pump; General Bacterial Porin with reduced permeability to beta-lactams
Raw milk 4	marA	99.21	92.86	fluoroquinolone antibiotic; monobactam; carbapenem; cephalosporin; glycylcycline; cephamycin; penam; tetracycline antibiotic; rifamycin antibiotic; phenicol antibiotic; penem; disinfecting agents and antiseptics	antibiotic efflux; reduced permeability to antibiotic	resistance-nodulation-cell division (RND) antibiotic efflux pump; General Bacterial Porin with reduced permeability to beta-lactams
Raw milk 4	marA	99.21	94.35	fluoroquinolone antibiotic; monobactam; carbapenem; cephalosporin; glycylcycline; cephamycin; penam; tetracycline antibiotic; rifamycin antibiotic; phenicol antibiotic; penem; disinfecting agents and antiseptics	antibiotic efflux; reduced permeability to antibiotic	resistance-nodulation-cell division (RND) antibiotic efflux pump; General Bacterial Porin with reduced permeability to beta-lactams
Raw milk 4	mdtB	100	90.77	aminocoumarin antibiotic	antibiotic efflux	resistance-nodulation-cell division (RND) antibiotic efflux pump
Raw milk 4	mdtB	100	89.04	aminocoumarin antibiotic	antibiotic efflux	resistance-nodulation-cell division (RND) antibiotic efflux pump
Raw milk 4	mdtB	100	92.98	aminocoumarin antibiotic	antibiotic efflux	resistance-nodulation-cell division (RND) antibiotic efflux pump
Raw milk 4	mdtC	100	90.93	aminocoumarin antibiotic	antibiotic efflux	resistance-nodulation-cell division (RND) antibiotic efflux pump
Raw milk 4	mdtC	100	91.32	aminocoumarin antibiotic	antibiotic efflux	resistance-nodulation-cell division (RND) antibiotic efflux pump
Raw milk 4	mdtC	100	91.22	aminocoumarin antibiotic	antibiotic efflux	resistance-nodulation-cell division (RND) antibiotic efflux pump
Raw milk 4	mdtC	100.1	93.46	aminocoumarin antibiotic	antibiotic efflux	resistance-nodulation-cell division (RND) antibiotic efflux pump
Raw milk 4	mdtG	99.51	91.29	phosphonic acid antibiotic	antibiotic efflux	major facilitator superfamily (MFS) antibiotic efflux pump
Raw milk 4	mdtM	100.73	84.77	fluoroquinolone antibiotic; lincosamide antibiotic; nucleoside antibiotic; phenicol antibiotic; disinfecting agents and antiseptics	antibiotic efflux	major facilitator superfamily (MFS) antibiotic efflux pump
Raw milk 4	mdtN	100	88.92	nucleoside antibiotic; disinfecting agents and antiseptics	antibiotic efflux	major facilitator superfamily (MFS) antibiotic efflux pump
Raw milk 4	vanG	104.87	38.95	glycopeptide antibiotic	antibiotic target alteration	glycopeptide resistance gene cluster; Van ligase
Raw milk 4	mreA	99.68	71.43	macrolide antibiotic	antibiotic efflux	major facilitator superfamily (MFS) antibiotic efflux pump
Raw milk 4	msbA	100	94.5	nitroimidazole antibiotic	antibiotic efflux	ATP-binding cassette (ABC) antibiotic efflux pump
Raw milk 4	msbA	100	92.44	nitroimidazole antibiotic	antibiotic efflux	ATP-binding cassette (ABC) antibiotic efflux pump
Raw milk 4	vanY gene in vanM cluster	41.63	47.31	glycopeptide antibiotic	antibiotic target alteration	vanY; glycopeptide resistance gene cluster
Raw milk 4	msbA	100	86.77	nitroimidazole antibiotic	antibiotic efflux	ATP-binding cassette (ABC) antibiotic efflux pump
Raw milk 4	msbA	100	94.16	nitroimidazole antibiotic	antibiotic efflux	ATP-binding cassette (ABC) antibiotic efflux pump
Raw milk 4	msbA	100	93.47	nitroimidazole antibiotic	antibiotic efflux	ATP-binding cassette (ABC) antibiotic efflux pump
Raw milk 4	vanY gene in vanM cluster	100.86	40.15	glycopeptide antibiotic	antibiotic target alteration	vanY; glycopeptide resistance gene cluster
Raw milk 4	vanY gene in vanF cluster	85.32	29.22	glycopeptide antibiotic	antibiotic target alteration	vanY; glycopeptide resistance gene cluster
Raw milk 4	vanY gene in vanM cluster	115.02	36.67	glycopeptide antibiotic	antibiotic target alteration	vanY; glycopeptide resistance gene cluster
Raw milk 4	OmpA	94.92	95.79	peptide antibiotic	reduced permeability to antibiotic	General Bacterial Porin with reduced permeability to peptide antibiotics
Raw milk 4	vanG	104.3	37.74	glycopeptide antibiotic	antibiotic target alteration	glycopeptide resistance gene cluster; Van ligase
Raw milk 4	oqxA	100	91.3	fluoroquinolone antibiotic; glycylcycline; tetracycline antibiotic; diaminopyrimidine antibiotic; nitrofuran antibiotic	antibiotic efflux	resistance-nodulation-cell division (RND) antibiotic efflux pump
Raw milk 4	oqxB	100	96.86	fluoroquinolone antibiotic; glycylcycline; tetracycline antibiotic; diaminopyrimidine antibiotic; nitrofuran antibiotic	antibiotic efflux	resistance-nodulation-cell division (RND) antibiotic efflux pump
Raw milk 4	ORN-1	100	100	carbapenem; cephalosporin	antibiotic inactivation	ORN beta-lactamase
Raw milk 4	ArnT	100	43.35	peptide antibiotic	antibiotic target alteration	pmr phosphoethanolamine transferase
Raw milk 4	ArnT	47.37	87.74	peptide antibiotic	antibiotic target alteration	pmr phosphoethanolamine transferase
Raw milk 4	patA	100.89	67.73	fluoroquinolone antibiotic	antibiotic efflux	ATP-binding cassette (ABC) antibiotic efflux pump
Raw milk 4	patB	101.02	66.78	fluoroquinolone antibiotic	antibiotic efflux	ATP-binding cassette (ABC) antibiotic efflux pump
Raw milk 4	PmrF	101.55	83.9	peptide antibiotic	antibiotic target alteration	pmr phosphoethanolamine transferase
Raw milk 4	PmrF	101.55	87.81	peptide antibiotic	antibiotic target alteration	pmr phosphoethanolamine transferase
Raw milk 4	Pseudomonas aeruginosa soxR	95.51	69.72	fluoroquinolone antibiotic; cephalosporin; glycylcycline; penam; tetracycline antibiotic; rifamycin antibiotic; phenicol antibiotic; disinfecting agents and antiseptics	antibiotic target alteration; antibiotic efflux	ATP-binding cassette (ABC) antibiotic efflux pump; major facilitator superfamily (MFS) antibiotic efflux pump; resistance-nodulation-cell division (RND) antibiotic efflux pump
Raw milk 4	ArnT	100	40.81	peptide antibiotic	antibiotic target alteration	pmr phosphoethanolamine transferase
Raw milk 4	vanW gene in vanG cluster	74.73	28.57	glycopeptide antibiotic	antibiotic target alteration	vanW; glycopeptide resistance gene cluster
Raw milk 4	RAHN-1	100	100	cephalosporin	antibiotic inactivation	RAHN beta-lactamase
Raw milk 4	ramA	91.13	95.58	fluoroquinolone antibiotic; monobactam; carbapenem; cephalosporin; glycylcycline; cephamycin; penam; tetracycline antibiotic; rifamycin antibiotic; phenicol antibiotic; penem; disinfecting agents and antiseptics	antibiotic efflux; reduced permeability to antibiotic	resistance-nodulation-cell division (RND) antibiotic efflux pump; General Bacterial Porin with reduced permeability to beta-lactams
Raw milk 4	FosA8	60.28	58.82	phosphonic acid antibiotic	antibiotic inactivation	fosfomycin thiol transferase
Raw milk 4	vanY gene in vanB cluster	99.25	28.41	glycopeptide antibiotic	antibiotic target alteration	vanY; glycopeptide resistance gene cluster
Raw milk 4	rsmA	100	85.25	fluoroquinolone antibiotic; diaminopyrimidine antibiotic; phenicol antibiotic	antibiotic efflux	resistance-nodulation-cell division (RND) antibiotic efflux pump
Raw milk 4	Haemophilus influenzae PBP3 conferring resistance to beta-lactam antibiotics	96.39	52.74	cephalosporin; cephamycin; penam	antibiotic target alteration	Penicillin-binding protein mutations conferring resistance to beta-lactam antibiotics
Raw milk 4	Haemophilus influenzae PBP3 conferring resistance to beta-lactam antibiotics	96.39	52.02	cephalosporin; cephamycin; penam	antibiotic target alteration	Penicillin-binding protein mutations conferring resistance to beta-lactam antibiotics
Raw milk 4	rsmA	100	85.25	fluoroquinolone antibiotic; diaminopyrimidine antibiotic; phenicol antibiotic	antibiotic efflux	resistance-nodulation-cell division (RND) antibiotic efflux pump
Raw milk 4	Haemophilus influenzae PBP3 conferring resistance to beta-lactam antibiotics	96.23	53.89	cephalosporin; cephamycin; penam	antibiotic target alteration	Penicillin-binding protein mutations conferring resistance to beta-lactam antibiotics
Raw milk 4	rsmA	100	85.25	fluoroquinolone antibiotic; diaminopyrimidine antibiotic; phenicol antibiotic	antibiotic efflux	resistance-nodulation-cell division (RND) antibiotic efflux pump
Raw milk 4	rsmA	100	85.25	fluoroquinolone antibiotic; diaminopyrimidine antibiotic; phenicol antibiotic	antibiotic efflux	resistance-nodulation-cell division (RND) antibiotic efflux pump
Raw milk 4	Haemophilus influenzae PBP3 conferring resistance to beta-lactam antibiotics	96.23	51.83	cephalosporin; cephamycin; penam	antibiotic target alteration	Penicillin-binding protein mutations conferring resistance to beta-lactam antibiotics
Raw milk 4	rsmA	101.64	80.33	fluoroquinolone antibiotic; diaminopyrimidine antibiotic; phenicol antibiotic	antibiotic efflux	resistance-nodulation-cell division (RND) antibiotic efflux pump
Raw milk 4	rsmA	101.64	80.33	fluoroquinolone antibiotic; diaminopyrimidine antibiotic; phenicol antibiotic	antibiotic efflux	resistance-nodulation-cell division (RND) antibiotic efflux pump
Raw milk 4	rsmA	137.7	89.09	fluoroquinolone antibiotic; diaminopyrimidine antibiotic; phenicol antibiotic	antibiotic efflux	resistance-nodulation-cell division (RND) antibiotic efflux pump
Raw milk 4	rsmA	101.64	80.65	fluoroquinolone antibiotic; diaminopyrimidine antibiotic; phenicol antibiotic	antibiotic efflux	resistance-nodulation-cell division (RND) antibiotic efflux pump
Raw milk 4	rsmA	100	85.25	fluoroquinolone antibiotic; diaminopyrimidine antibiotic; phenicol antibiotic	antibiotic efflux	resistance-nodulation-cell division (RND) antibiotic efflux pump
Raw milk 4	rsmA	101.64	80.33	fluoroquinolone antibiotic; diaminopyrimidine antibiotic; phenicol antibiotic	antibiotic efflux	resistance-nodulation-cell division (RND) antibiotic efflux pump
Raw milk 4	sepA	71.34	97.32	disinfecting agents and antiseptics	antibiotic efflux	small multidrug resistance (SMR) antibiotic efflux pump
Raw milk 4	TER-2	100	98.24	carbapenem; cephalosporin	antibiotic inactivation	TER beta-lactamase
Raw milk 4	tet(B)	100	99.5	tetracycline antibiotic	antibiotic efflux	major facilitator superfamily (MFS) antibiotic efflux pump
Raw milk 4	tet(M)	100	96.4	tetracycline antibiotic	antibiotic target protection	tetracycline-resistant ribosomal protection protein
Raw milk 5	Acinetobacter baumannii AbaQ	101.38	72.47	fluoroquinolone antibiotic	antibiotic efflux	major facilitator superfamily (MFS) antibiotic efflux pump
Raw milk 5	acrB	100	94.18	fluoroquinolone antibiotic; cephalosporin; glycylcycline; penam; tetracycline antibiotic; rifamycin antibiotic; phenicol antibiotic; disinfecting agents and antiseptics	antibiotic efflux	resistance-nodulation-cell division (RND) antibiotic efflux pump
Raw milk 5	acrB	99.9	92.66	fluoroquinolone antibiotic; cephalosporin; glycylcycline; penam; tetracycline antibiotic; rifamycin antibiotic; phenicol antibiotic; disinfecting agents and antiseptics	antibiotic efflux	resistance-nodulation-cell division (RND) antibiotic efflux pump
Raw milk 5	acrB	100	92.76	fluoroquinolone antibiotic; cephalosporin; glycylcycline; penam; tetracycline antibiotic; rifamycin antibiotic; phenicol antibiotic; disinfecting agents and antiseptics	antibiotic efflux	resistance-nodulation-cell division (RND) antibiotic efflux pump
Raw milk 5	vanG	104.3	37.74	glycopeptide antibiotic	antibiotic target alteration	glycopeptide resistance gene cluster; Van ligase
Raw milk 5	acrD	102.22	89.01	aminoglycoside antibiotic	antibiotic efflux	resistance-nodulation-cell division (RND) antibiotic efflux pump
Raw milk 5	adeF	97.92	40.87	fluoroquinolone antibiotic; tetracycline antibiotic	antibiotic efflux	resistance-nodulation-cell division (RND) antibiotic efflux pump
Raw milk 5	acrD	100	94.21	aminoglycoside antibiotic	antibiotic efflux	resistance-nodulation-cell division (RND) antibiotic efflux pump
Raw milk 5	acrD	100	92.19	aminoglycoside antibiotic	antibiotic efflux	resistance-nodulation-cell division (RND) antibiotic efflux pump
Raw milk 5	ACT-8	101.05	66.67	carbapenem; cephalosporin; cephamycin; penam	antibiotic inactivation	ACT beta-lactamase
Raw milk 5	vanY gene in vanG cluster	88.89	32.34	glycopeptide antibiotic	antibiotic target alteration	vanY; glycopeptide resistance gene cluster
Raw milk 5	ACT-8	100	76.58	carbapenem; cephalosporin; cephamycin; penam	antibiotic inactivation	ACT beta-lactamase
Raw milk 5	adeF	99.15	61.15	fluoroquinolone antibiotic; tetracycline antibiotic	antibiotic efflux	resistance-nodulation-cell division (RND) antibiotic efflux pump
Raw milk 5	adeF	92.45	60.27	fluoroquinolone antibiotic; tetracycline antibiotic	antibiotic efflux	resistance-nodulation-cell division (RND) antibiotic efflux pump
Raw milk 5	adeF	99.15	60.71	fluoroquinolone antibiotic; tetracycline antibiotic	antibiotic efflux	resistance-nodulation-cell division (RND) antibiotic efflux pump
Raw milk 5	adeF	100	66.67	fluoroquinolone antibiotic; tetracycline antibiotic	antibiotic efflux	resistance-nodulation-cell division (RND) antibiotic efflux pump
Raw milk 5	vanY gene in vanM cluster	100.86	40.15	glycopeptide antibiotic	antibiotic target alteration	vanY; glycopeptide resistance gene cluster
Raw milk 5	vanY gene in vanF cluster	85.32	29.22	glycopeptide antibiotic	antibiotic target alteration	vanY; glycopeptide resistance gene cluster
Raw milk 5	adeF	100	66.54	fluoroquinolone antibiotic; tetracycline antibiotic	antibiotic efflux	resistance-nodulation-cell division (RND) antibiotic efflux pump
Raw milk 5	adeF	97.83	41.17	fluoroquinolone antibiotic; tetracycline antibiotic	antibiotic efflux	resistance-nodulation-cell division (RND) antibiotic efflux pump
Raw milk 5	adeF	100	66.51	fluoroquinolone antibiotic; tetracycline antibiotic	antibiotic efflux	resistance-nodulation-cell division (RND) antibiotic efflux pump
Raw milk 5	vanG	106.02	37.4	glycopeptide antibiotic	antibiotic target alteration	glycopeptide resistance gene cluster; Van ligase
Raw milk 5	adeF	73.28	65.51	fluoroquinolone antibiotic; tetracycline antibiotic	antibiotic efflux	resistance-nodulation-cell division (RND) antibiotic efflux pump
Raw milk 5	ANT(3'')-IIa	83.28	89.59	aminoglycoside antibiotic	antibiotic inactivation	ANT(3'')
Raw milk 5	APH(3'')-Ib	100	99.63	aminoglycoside antibiotic	antibiotic inactivation	APH(3'')
Raw milk 5	APH(6)-Id	100	99.64	aminoglycoside antibiotic	antibiotic inactivation	APH(6)
Raw milk 5	ArnT	100	88.02	peptide antibiotic	antibiotic target alteration	pmr phosphoethanolamine transferase
Raw milk 5	ArnT	100.18	64	peptide antibiotic	antibiotic target alteration	pmr phosphoethanolamine transferase
Raw milk 5	ArnT	93.65	87.21	peptide antibiotic	antibiotic target alteration	pmr phosphoethanolamine transferase
Raw milk 5	ArnT	100.54	86.1	peptide antibiotic	antibiotic target alteration	pmr phosphoethanolamine transferase
Raw milk 5	bacA	99.63	93.04	peptide antibiotic	antibiotic target alteration	undecaprenyl pyrophosphate related proteins
Raw milk 5	bacA	100	93.41	peptide antibiotic	antibiotic target alteration	undecaprenyl pyrophosphate related proteins
Raw milk 5	baeR	100	91.67	aminoglycoside antibiotic; aminocoumarin antibiotic	antibiotic efflux	resistance-nodulation-cell division (RND) antibiotic efflux pump
Raw milk 5	baeR	100	96.67	aminoglycoside antibiotic; aminocoumarin antibiotic	antibiotic efflux	resistance-nodulation-cell division (RND) antibiotic efflux pump
Raw milk 5	adeF	97.45	43.61	fluoroquinolone antibiotic; tetracycline antibiotic	antibiotic efflux	resistance-nodulation-cell division (RND) antibiotic efflux pump
Raw milk 5	vanG	104.87	38.95	glycopeptide antibiotic	antibiotic target alteration	glycopeptide resistance gene cluster; Van ligase
Raw milk 5	baeR	100	94.17	aminoglycoside antibiotic; aminocoumarin antibiotic	antibiotic efflux	resistance-nodulation-cell division (RND) antibiotic efflux pump
Raw milk 5	cmx	100	100	phenicol antibiotic	antibiotic efflux	major facilitator superfamily (MFS) antibiotic efflux pump
Raw milk 5	CMY-70	100	99.48	cephamycin	antibiotic inactivation	CMY beta-lactamase
Raw milk 5	cpxA	100	98.03	aminoglycoside antibiotic; aminocoumarin antibiotic	antibiotic efflux	resistance-nodulation-cell division (RND) antibiotic efflux pump
Raw milk 5	CRP	100	99.05	macrolide antibiotic; fluoroquinolone antibiotic; penam	antibiotic efflux	resistance-nodulation-cell division (RND) antibiotic efflux pump
Raw milk 5	CRP	100	99.05	macrolide antibiotic; fluoroquinolone antibiotic; penam	antibiotic efflux	resistance-nodulation-cell division (RND) antibiotic efflux pump
Raw milk 5	CRP	100	98.57	macrolide antibiotic; fluoroquinolone antibiotic; penam	antibiotic efflux	resistance-nodulation-cell division (RND) antibiotic efflux pump
Raw milk 5	CRP	100	98.57	macrolide antibiotic; fluoroquinolone antibiotic; penam	antibiotic efflux	resistance-nodulation-cell division (RND) antibiotic efflux pump
Raw milk 5	CRP	93.33	98.98	macrolide antibiotic; fluoroquinolone antibiotic; penam	antibiotic efflux	resistance-nodulation-cell division (RND) antibiotic efflux pump
Raw milk 5	CRP	100	98.57	macrolide antibiotic; fluoroquinolone antibiotic; penam	antibiotic efflux	resistance-nodulation-cell division (RND) antibiotic efflux pump
Raw milk 5	CRP	100	98.57	macrolide antibiotic; fluoroquinolone antibiotic; penam	antibiotic efflux	resistance-nodulation-cell division (RND) antibiotic efflux pump
Raw milk 5	dfrE	100	98.17	diaminopyrimidine antibiotic	antibiotic target replacement	trimethoprim resistant dihydrofolate reductase dfr
Raw milk 5	adeF	97.54	43.43	fluoroquinolone antibiotic; tetracycline antibiotic	antibiotic efflux	resistance-nodulation-cell division (RND) antibiotic efflux pump
Raw milk 5	efrA	100	99.65	macrolide antibiotic; fluoroquinolone antibiotic; rifamycin antibiotic	antibiotic efflux	ATP-binding cassette (ABC) antibiotic efflux pump
Raw milk 5	emeA	97.71	97.71	disinfecting agents and antiseptics	antibiotic efflux	multidrug and toxic compound extrusion (MATE) transporter
Raw milk 5	emrA	100	88.46	fluoroquinolone antibiotic	antibiotic efflux	major facilitator superfamily (MFS) antibiotic efflux pump
Raw milk 5	emrB	100	95.22	fluoroquinolone antibiotic	antibiotic efflux	major facilitator superfamily (MFS) antibiotic efflux pump
Raw milk 5	emrR	100	94.29	fluoroquinolone antibiotic	antibiotic efflux	major facilitator superfamily (MFS) antibiotic efflux pump
Raw milk 5	emrR	100	93.14	fluoroquinolone antibiotic	antibiotic efflux	major facilitator superfamily (MFS) antibiotic efflux pump
Raw milk 5	emrR	100	92.61	fluoroquinolone antibiotic	antibiotic efflux	major facilitator superfamily (MFS) antibiotic efflux pump
Raw milk 5	emrR	100	92.57	fluoroquinolone antibiotic	antibiotic efflux	major facilitator superfamily (MFS) antibiotic efflux pump
Raw milk 5	emrR	100	90.29	fluoroquinolone antibiotic	antibiotic efflux	major facilitator superfamily (MFS) antibiotic efflux pump
Raw milk 5	emrR	98.3	82.53	fluoroquinolone antibiotic	antibiotic efflux	major facilitator superfamily (MFS) antibiotic efflux pump
Raw milk 5	eptB	98.61	91.34	peptide antibiotic	antibiotic target alteration	pmr phosphoethanolamine transferase
Raw milk 5	patB	107.82	59.21	fluoroquinolone antibiotic	antibiotic efflux	ATP-binding cassette (ABC) antibiotic efflux pump
Raw milk 5	eptB	98.08	89.89	peptide antibiotic	antibiotic target alteration	pmr phosphoethanolamine transferase
Raw milk 5	Escherichia coli acrA	100	90.68	fluoroquinolone antibiotic; cephalosporin; glycylcycline; penam; tetracycline antibiotic; rifamycin antibiotic; phenicol antibiotic; disinfecting agents and antiseptics	antibiotic efflux	resistance-nodulation-cell division (RND) antibiotic efflux pump
Raw milk 5	Escherichia coli AcrAB-TolC with MarR mutations conferring resistance to ciprofloxacin and tetracycline	100	81.25	fluoroquinolone antibiotic; cephalosporin; glycylcycline; penam; tetracycline antibiotic; rifamycin antibiotic; phenicol antibiotic; disinfecting agents and antiseptics	antibiotic target alteration; antibiotic efflux	resistance-nodulation-cell division (RND) antibiotic efflux pump
Raw milk 5	adeF	99.24	42.12	fluoroquinolone antibiotic; tetracycline antibiotic	antibiotic efflux	resistance-nodulation-cell division (RND) antibiotic efflux pump
Raw milk 5	vanY gene in vanA cluster	42.9	45.74	glycopeptide antibiotic	antibiotic target alteration	vanY; glycopeptide resistance gene cluster
Raw milk 5	Escherichia coli AcrAB-TolC with MarR mutations conferring resistance to ciprofloxacin and tetracycline	93.06	91.04	fluoroquinolone antibiotic; cephalosporin; glycylcycline; penam; tetracycline antibiotic; rifamycin antibiotic; phenicol antibiotic; disinfecting agents and antiseptics	antibiotic target alteration; antibiotic efflux	resistance-nodulation-cell division (RND) antibiotic efflux pump
Raw milk 5	adeF	99.43	41.22	fluoroquinolone antibiotic; tetracycline antibiotic	antibiotic efflux	resistance-nodulation-cell division (RND) antibiotic efflux pump
Raw milk 5	Escherichia coli AcrAB-TolC with MarR mutations conferring resistance to ciprofloxacin and tetracycline	100	83.92	fluoroquinolone antibiotic; cephalosporin; glycylcycline; penam; tetracycline antibiotic; rifamycin antibiotic; phenicol antibiotic; disinfecting agents and antiseptics	antibiotic target alteration; antibiotic efflux	resistance-nodulation-cell division (RND) antibiotic efflux pump
Raw milk 5	Escherichia coli AcrAB-TolC with MarR mutations conferring resistance to ciprofloxacin and tetracycline	100	90.97	fluoroquinolone antibiotic; cephalosporin; glycylcycline; penam; tetracycline antibiotic; rifamycin antibiotic; phenicol antibiotic; disinfecting agents and antiseptics	antibiotic target alteration; antibiotic efflux	resistance-nodulation-cell division (RND) antibiotic efflux pump
Raw milk 5	Escherichia coli AcrAB-TolC with MarR mutations conferring resistance to ciprofloxacin and tetracycline	100	84.03	fluoroquinolone antibiotic; cephalosporin; glycylcycline; penam; tetracycline antibiotic; rifamycin antibiotic; phenicol antibiotic; disinfecting agents and antiseptics	antibiotic target alteration; antibiotic efflux	resistance-nodulation-cell division (RND) antibiotic efflux pump
Raw milk 5	ArnT	100.91	54.08	peptide antibiotic	antibiotic target alteration	pmr phosphoethanolamine transferase
Raw milk 5	Escherichia coli AcrAB-TolC with MarR mutations conferring resistance to ciprofloxacin and tetracycline	100	86.11	fluoroquinolone antibiotic; cephalosporin; glycylcycline; penam; tetracycline antibiotic; rifamycin antibiotic; phenicol antibiotic; disinfecting agents and antiseptics	antibiotic target alteration; antibiotic efflux	resistance-nodulation-cell division (RND) antibiotic efflux pump
Raw milk 5	Escherichia coli AcrAB-TolC with MarR mutations conferring resistance to ciprofloxacin and tetracycline	100	84.72	fluoroquinolone antibiotic; cephalosporin; glycylcycline; penam; tetracycline antibiotic; rifamycin antibiotic; phenicol antibiotic; disinfecting agents and antiseptics	antibiotic target alteration; antibiotic efflux	resistance-nodulation-cell division (RND) antibiotic efflux pump
Raw milk 5	adeF	99.91	58.76	fluoroquinolone antibiotic; tetracycline antibiotic	antibiotic efflux	resistance-nodulation-cell division (RND) antibiotic efflux pump
Raw milk 5	Escherichia coli GlpT with mutation conferring resistance to fosfomycin	100	95.8	phosphonic acid antibiotic	antibiotic target alteration	antibiotic-resistant GlpT
Raw milk 5	vanW gene in vanG cluster	51.96	35.25	glycopeptide antibiotic	antibiotic target alteration	vanW; glycopeptide resistance gene cluster
Raw milk 5	Escherichia coli mdfA	100	87.8	tetracycline antibiotic; disinfecting agents and antiseptics	antibiotic efflux	major facilitator superfamily (MFS) antibiotic efflux pump
Raw milk 5	Escherichia coli mdfA	99.76	86.98	tetracycline antibiotic; disinfecting agents and antiseptics	antibiotic efflux	major facilitator superfamily (MFS) antibiotic efflux pump
Raw milk 5	Escherichia coli soxS with mutation conferring antibiotic resistance	101.87	89.72	fluoroquinolone antibiotic; monobactam; carbapenem; cephalosporin; glycylcycline; cephamycin; penam; tetracycline antibiotic; rifamycin antibiotic; phenicol antibiotic; penem; disinfecting agents and antiseptics	antibiotic target alteration; antibiotic efflux; reduced permeability to antibiotic	ATP-binding cassette (ABC) antibiotic efflux pump; major facilitator superfamily (MFS) antibiotic efflux pump; resistance-nodulation-cell division (RND) antibiotic efflux pump; General Bacterial Porin with reduced permeability to beta-lactams
Raw milk 5	ArnT	96.91	41.73	peptide antibiotic	antibiotic target alteration	pmr phosphoethanolamine transferase
Raw milk 5	Escherichia coli soxS with mutation conferring antibiotic resistance	100	91.59	fluoroquinolone antibiotic; monobactam; carbapenem; cephalosporin; glycylcycline; cephamycin; penam; tetracycline antibiotic; rifamycin antibiotic; phenicol antibiotic; penem; disinfecting agents and antiseptics	antibiotic target alteration; antibiotic efflux; reduced permeability to antibiotic	ATP-binding cassette (ABC) antibiotic efflux pump; major facilitator superfamily (MFS) antibiotic efflux pump; resistance-nodulation-cell division (RND) antibiotic efflux pump; General Bacterial Porin with reduced permeability to beta-lactams
Raw milk 5	Escherichia coli UhpT with mutation conferring resistance to fosfomycin	100	96.27	phosphonic acid antibiotic	antibiotic target alteration	antibiotic-resistant UhpT
Raw milk 5	Escherichia coli UhpT with mutation conferring resistance to fosfomycin	100	93.06	phosphonic acid antibiotic	antibiotic target alteration	antibiotic-resistant UhpT
Raw milk 5	Escherichia coli UhpT with mutation conferring resistance to fosfomycin	100	95.68	phosphonic acid antibiotic	antibiotic target alteration	antibiotic-resistant UhpT
Raw milk 5	qacG	103.74	46.15	disinfecting agents and antiseptics	antibiotic efflux	small multidrug resistance (SMR) antibiotic efflux pump
Raw milk 5	adeF	99.43	42.38	fluoroquinolone antibiotic; tetracycline antibiotic	antibiotic efflux	resistance-nodulation-cell division (RND) antibiotic efflux pump
Raw milk 5	FosA2	114.18	87.23	phosphonic acid antibiotic	antibiotic inactivation	fosfomycin thiol transferase
Raw milk 5	fosA5	100	89.93	fluoroquinolone antibiotic; aminoglycoside antibiotic; phosphonic acid antibiotic	antibiotic inactivation	fosfomycin thiol transferase
Raw milk 5	fosA5	105.76	87.05	fluoroquinolone antibiotic; aminoglycoside antibiotic; phosphonic acid antibiotic	antibiotic inactivation	fosfomycin thiol transferase
Raw milk 5	vanG	104.58	39.33	glycopeptide antibiotic	antibiotic target alteration	glycopeptide resistance gene cluster; Van ligase
Raw milk 5	fosA5	89.21	91.13	fluoroquinolone antibiotic; aminoglycoside antibiotic; phosphonic acid antibiotic	antibiotic inactivation	fosfomycin thiol transferase
Raw milk 5	fosA5	86.33	89.17	fluoroquinolone antibiotic; aminoglycoside antibiotic; phosphonic acid antibiotic	antibiotic inactivation	fosfomycin thiol transferase
Raw milk 5	FosA8	80.14	62.83	phosphonic acid antibiotic	antibiotic inactivation	fosfomycin thiol transferase
Raw milk 5	FosA8	73.05	61.17	phosphonic acid antibiotic	antibiotic inactivation	fosfomycin thiol transferase
Raw milk 5	ICR-Mo	101.79	95.6	peptide antibiotic	antibiotic target alteration	intrinsic colistin resistant phosphoethanolamine transferase
Raw milk 5	kdpE	100	90.18	aminoglycoside antibiotic	antibiotic efflux	kdpDE
Raw milk 5	vanT gene in vanG cluster	52.39	32.61	glycopeptide antibiotic	antibiotic target alteration	glycopeptide resistance gene cluster; vanT
Raw milk 5	Klebsiella pneumoniae KpnE	100	86.67	macrolide antibiotic; aminoglycoside antibiotic; cephalosporin; tetracycline antibiotic; peptide antibiotic; rifamycin antibiotic; disinfecting agents and antiseptics	antibiotic efflux	small multidrug resistance (SMR) antibiotic efflux pump
Raw milk 5	Klebsiella pneumoniae KpnE	100	80	macrolide antibiotic; aminoglycoside antibiotic; cephalosporin; tetracycline antibiotic; peptide antibiotic; rifamycin antibiotic; disinfecting agents and antiseptics	antibiotic efflux	small multidrug resistance (SMR) antibiotic efflux pump
Raw milk 5	Klebsiella pneumoniae KpnE	100	80.83	macrolide antibiotic; aminoglycoside antibiotic; cephalosporin; tetracycline antibiotic; peptide antibiotic; rifamycin antibiotic; disinfecting agents and antiseptics	antibiotic efflux	small multidrug resistance (SMR) antibiotic efflux pump
Raw milk 5	Klebsiella pneumoniae KpnE	100	84.17	macrolide antibiotic; aminoglycoside antibiotic; cephalosporin; tetracycline antibiotic; peptide antibiotic; rifamycin antibiotic; disinfecting agents and antiseptics	antibiotic efflux	small multidrug resistance (SMR) antibiotic efflux pump
Raw milk 5	Klebsiella pneumoniae KpnF	100	86.67	macrolide antibiotic; aminoglycoside antibiotic; cephalosporin; tetracycline antibiotic; peptide antibiotic; rifamycin antibiotic; disinfecting agents and antiseptics	antibiotic efflux	small multidrug resistance (SMR) antibiotic efflux pump
Raw milk 5	Klebsiella pneumoniae KpnF	98.17	86.92	macrolide antibiotic; aminoglycoside antibiotic; cephalosporin; tetracycline antibiotic; peptide antibiotic; rifamycin antibiotic; disinfecting agents and antiseptics	antibiotic efflux	small multidrug resistance (SMR) antibiotic efflux pump
Raw milk 5	Klebsiella pneumoniae KpnF	100	91.74	macrolide antibiotic; aminoglycoside antibiotic; cephalosporin; tetracycline antibiotic; peptide antibiotic; rifamycin antibiotic; disinfecting agents and antiseptics	antibiotic efflux	small multidrug resistance (SMR) antibiotic efflux pump
Raw milk 5	vanY gene in vanG cluster	92.11	35.79	glycopeptide antibiotic	antibiotic target alteration	vanY; glycopeptide resistance gene cluster
Raw milk 5	vanY gene in vanA cluster	62.71	28.07	glycopeptide antibiotic	antibiotic target alteration	vanY; glycopeptide resistance gene cluster
Raw milk 5	Klebsiella pneumoniae KpnF	100	87.16	macrolide antibiotic; aminoglycoside antibiotic; cephalosporin; tetracycline antibiotic; peptide antibiotic; rifamycin antibiotic; disinfecting agents and antiseptics	antibiotic efflux	small multidrug resistance (SMR) antibiotic efflux pump
Raw milk 5	Klebsiella pneumoniae KpnF	100	85.32	macrolide antibiotic; aminoglycoside antibiotic; cephalosporin; tetracycline antibiotic; peptide antibiotic; rifamycin antibiotic; disinfecting agents and antiseptics	antibiotic efflux	small multidrug resistance (SMR) antibiotic efflux pump
Raw milk 5	Klebsiella pneumoniae KpnF	100	88.99	macrolide antibiotic; aminoglycoside antibiotic; cephalosporin; tetracycline antibiotic; peptide antibiotic; rifamycin antibiotic; disinfecting agents and antiseptics	antibiotic efflux	small multidrug resistance (SMR) antibiotic efflux pump
Raw milk 5	Klebsiella pneumoniae KpnG	100	94.62	macrolide antibiotic; fluoroquinolone antibiotic; aminoglycoside antibiotic; carbapenem; cephalosporin; penam; peptide antibiotic; penem	antibiotic efflux	major facilitator superfamily (MFS) antibiotic efflux pump
Raw milk 5	Klebsiella pneumoniae KpnH	100	93.43	macrolide antibiotic; fluoroquinolone antibiotic; aminoglycoside antibiotic; carbapenem; cephalosporin; penam; peptide antibiotic; penem	antibiotic efflux	major facilitator superfamily (MFS) antibiotic efflux pump
Raw milk 5	vanT gene in vanG cluster	52.11	34.24	glycopeptide antibiotic	antibiotic target alteration	glycopeptide resistance gene cluster; vanT
Raw milk 5	Klebsiella pneumoniae KpnH	91.8	93.26	macrolide antibiotic; fluoroquinolone antibiotic; aminoglycoside antibiotic; carbapenem; cephalosporin; penam; peptide antibiotic; penem	antibiotic efflux	major facilitator superfamily (MFS) antibiotic efflux pump
Raw milk 5	Klebsiella pneumoniae KpnH	100.59	93.47	macrolide antibiotic; fluoroquinolone antibiotic; aminoglycoside antibiotic; carbapenem; cephalosporin; penam; peptide antibiotic; penem	antibiotic efflux	major facilitator superfamily (MFS) antibiotic efflux pump
Raw milk 5	Klebsiella pneumoniae KpnH	99.8	84.17	macrolide antibiotic; fluoroquinolone antibiotic; aminoglycoside antibiotic; carbapenem; cephalosporin; penam; peptide antibiotic; penem	antibiotic efflux	major facilitator superfamily (MFS) antibiotic efflux pump
Raw milk 5	Klebsiella pneumoniae KpnH	99.8	85.17	macrolide antibiotic; fluoroquinolone antibiotic; aminoglycoside antibiotic; carbapenem; cephalosporin; penam; peptide antibiotic; penem	antibiotic efflux	major facilitator superfamily (MFS) antibiotic efflux pump
Raw milk 5	leuO	108.28	75.48	nucleoside antibiotic; disinfecting agents and antiseptics	antibiotic efflux	major facilitator superfamily (MFS) antibiotic efflux pump
Raw milk 5	adeF	102.93	42.17	fluoroquinolone antibiotic; tetracycline antibiotic	antibiotic efflux	resistance-nodulation-cell division (RND) antibiotic efflux pump
Raw milk 5	qacG	106.54	45.28	disinfecting agents and antiseptics	antibiotic efflux	small multidrug resistance (SMR) antibiotic efflux pump
Raw milk 5	vanG	105.16	39.34	glycopeptide antibiotic	antibiotic target alteration	glycopeptide resistance gene cluster; Van ligase
Raw milk 5	leuO	101.91	79.61	nucleoside antibiotic; disinfecting agents and antiseptics	antibiotic efflux	major facilitator superfamily (MFS) antibiotic efflux pump
Raw milk 5	leuO	100.32	84.44	nucleoside antibiotic; disinfecting agents and antiseptics	antibiotic efflux	major facilitator superfamily (MFS) antibiotic efflux pump
Raw milk 5	leuO	111.78	76.47	nucleoside antibiotic; disinfecting agents and antiseptics	antibiotic efflux	major facilitator superfamily (MFS) antibiotic efflux pump
Raw milk 5	qacG	100.93	44.34	disinfecting agents and antiseptics	antibiotic efflux	small multidrug resistance (SMR) antibiotic efflux pump
Raw milk 5	leuO	100	80.45	nucleoside antibiotic; disinfecting agents and antiseptics	antibiotic efflux	major facilitator superfamily (MFS) antibiotic efflux pump
Raw milk 5	lmrD	100	97.44	lincosamide antibiotic	antibiotic efflux	ATP-binding cassette (ABC) antibiotic efflux pump
Raw milk 5	adeF	79.04	57.14	fluoroquinolone antibiotic; tetracycline antibiotic	antibiotic efflux	resistance-nodulation-cell division (RND) antibiotic efflux pump
Raw milk 5	lmrD	100	99.85	lincosamide antibiotic	antibiotic efflux	ATP-binding cassette (ABC) antibiotic efflux pump
Raw milk 5	vanW gene in vanG cluster	96.8	29.2	glycopeptide antibiotic	antibiotic target alteration	vanW; glycopeptide resistance gene cluster
Raw milk 5	qacJ	86.92	54.22	disinfecting agents and antiseptics	antibiotic efflux	small multidrug resistance (SMR) antibiotic efflux pump
Raw milk 5	LptD	100.9	93.09	peptide antibiotic; aminocoumarin antibiotic; rifamycin antibiotic	antibiotic efflux	ATP-binding cassette (ABC) antibiotic efflux pump
Raw milk 5	vanY gene in vanB cluster	88.06	51.5	glycopeptide antibiotic	antibiotic target alteration	vanY; glycopeptide resistance gene cluster
Raw milk 5	lsaA	100	98.59	lincosamide antibiotic; streptogramin antibiotic; streptogramin A antibiotic; streptogramin B antibiotic; pleuromutilin antibiotic	antibiotic target protection	lsa-type ABC-F protein
Raw milk 5	marA	89.76	97.37	fluoroquinolone antibiotic; monobactam; carbapenem; cephalosporin; glycylcycline; cephamycin; penam; tetracycline antibiotic; rifamycin antibiotic; phenicol antibiotic; penem; disinfecting agents and antiseptics	antibiotic efflux; reduced permeability to antibiotic	resistance-nodulation-cell division (RND) antibiotic efflux pump; General Bacterial Porin with reduced permeability to beta-lactams
Raw milk 5	marA	100	91.34	fluoroquinolone antibiotic; monobactam; carbapenem; cephalosporin; glycylcycline; cephamycin; penam; tetracycline antibiotic; rifamycin antibiotic; phenicol antibiotic; penem; disinfecting agents and antiseptics	antibiotic efflux; reduced permeability to antibiotic	resistance-nodulation-cell division (RND) antibiotic efflux pump; General Bacterial Porin with reduced permeability to beta-lactams
Raw milk 5	qacG	113.08	48.11	disinfecting agents and antiseptics	antibiotic efflux	small multidrug resistance (SMR) antibiotic efflux pump
Raw milk 5	ArnT	99.64	41.59	peptide antibiotic	antibiotic target alteration	pmr phosphoethanolamine transferase
Raw milk 5	marA	99.21	93.55	fluoroquinolone antibiotic; monobactam; carbapenem; cephalosporin; glycylcycline; cephamycin; penam; tetracycline antibiotic; rifamycin antibiotic; phenicol antibiotic; penem; disinfecting agents and antiseptics	antibiotic efflux; reduced permeability to antibiotic	resistance-nodulation-cell division (RND) antibiotic efflux pump; General Bacterial Porin with reduced permeability to beta-lactams
Raw milk 5	marA	99.21	92.86	fluoroquinolone antibiotic; monobactam; carbapenem; cephalosporin; glycylcycline; cephamycin; penam; tetracycline antibiotic; rifamycin antibiotic; phenicol antibiotic; penem; disinfecting agents and antiseptics	antibiotic efflux; reduced permeability to antibiotic	resistance-nodulation-cell division (RND) antibiotic efflux pump; General Bacterial Porin with reduced permeability to beta-lactams
Raw milk 5	marA	99.21	93.55	fluoroquinolone antibiotic; monobactam; carbapenem; cephalosporin; glycylcycline; cephamycin; penam; tetracycline antibiotic; rifamycin antibiotic; phenicol antibiotic; penem; disinfecting agents and antiseptics	antibiotic efflux; reduced permeability to antibiotic	resistance-nodulation-cell division (RND) antibiotic efflux pump; General Bacterial Porin with reduced permeability to beta-lactams
Raw milk 5	mdtB	100	92.98	aminocoumarin antibiotic	antibiotic efflux	resistance-nodulation-cell division (RND) antibiotic efflux pump
Raw milk 5	vanW gene in vanG cluster	98.93	32.2	glycopeptide antibiotic	antibiotic target alteration	vanW; glycopeptide resistance gene cluster
Raw milk 5	mdtB	100	90.77	aminocoumarin antibiotic	antibiotic efflux	resistance-nodulation-cell division (RND) antibiotic efflux pump
Raw milk 5	mdtB	100	89.04	aminocoumarin antibiotic	antibiotic efflux	resistance-nodulation-cell division (RND) antibiotic efflux pump
Raw milk 5	mdtC	100.1	93.46	aminocoumarin antibiotic	antibiotic efflux	resistance-nodulation-cell division (RND) antibiotic efflux pump
Raw milk 5	vanY gene in vanM cluster	115.02	36.67	glycopeptide antibiotic	antibiotic target alteration	vanY; glycopeptide resistance gene cluster
Raw milk 5	vanY gene in vanB cluster	67.91	33.06	glycopeptide antibiotic	antibiotic target alteration	vanY; glycopeptide resistance gene cluster
Raw milk 5	mdtC	100	90.83	aminocoumarin antibiotic	antibiotic efflux	resistance-nodulation-cell division (RND) antibiotic efflux pump
Raw milk 5	mdtC	100	91.22	aminocoumarin antibiotic	antibiotic efflux	resistance-nodulation-cell division (RND) antibiotic efflux pump
Raw milk 5	mdtG	99.51	91.29	phosphonic acid antibiotic	antibiotic efflux	major facilitator superfamily (MFS) antibiotic efflux pump
Raw milk 5	mdtM	100.73	84.77	fluoroquinolone antibiotic; lincosamide antibiotic; nucleoside antibiotic; phenicol antibiotic; disinfecting agents and antiseptics	antibiotic efflux	major facilitator superfamily (MFS) antibiotic efflux pump
Raw milk 5	mreA	99.68	71.43	macrolide antibiotic	antibiotic efflux	major facilitator superfamily (MFS) antibiotic efflux pump
Raw milk 5	msbA	100	86.6	nitroimidazole antibiotic	antibiotic efflux	ATP-binding cassette (ABC) antibiotic efflux pump
Raw milk 5	vanG	104.58	37.25	glycopeptide antibiotic	antibiotic target alteration	glycopeptide resistance gene cluster; Van ligase
Raw milk 5	msbA	100	93.13	nitroimidazole antibiotic	antibiotic efflux	ATP-binding cassette (ABC) antibiotic efflux pump
Raw milk 5	msbA	100	94.16	nitroimidazole antibiotic	antibiotic efflux	ATP-binding cassette (ABC) antibiotic efflux pump
Raw milk 5	msbA	100	86.77	nitroimidazole antibiotic	antibiotic efflux	ATP-binding cassette (ABC) antibiotic efflux pump
Raw milk 5	vanG	104.87	39.66	glycopeptide antibiotic	antibiotic target alteration	glycopeptide resistance gene cluster; Van ligase
Raw milk 5	msbA	100	94.5	nitroimidazole antibiotic	antibiotic efflux	ATP-binding cassette (ABC) antibiotic efflux pump
Raw milk 5	msbA	100	92.44	nitroimidazole antibiotic	antibiotic efflux	ATP-binding cassette (ABC) antibiotic efflux pump
Raw milk 5	oqxA	100	91.3	fluoroquinolone antibiotic; glycylcycline; tetracycline antibiotic; diaminopyrimidine antibiotic; nitrofuran antibiotic	antibiotic efflux	resistance-nodulation-cell division (RND) antibiotic efflux pump
Raw milk 5	ArnT	102.72	42.01	peptide antibiotic	antibiotic target alteration	pmr phosphoethanolamine transferase
Raw milk 5	adeF	99.43	41.33	fluoroquinolone antibiotic; tetracycline antibiotic	antibiotic efflux	resistance-nodulation-cell division (RND) antibiotic efflux pump
Raw milk 5	oqxB	100	96.95	fluoroquinolone antibiotic; glycylcycline; tetracycline antibiotic; diaminopyrimidine antibiotic; nitrofuran antibiotic	antibiotic efflux	resistance-nodulation-cell division (RND) antibiotic efflux pump
Raw milk 5	vanY gene in vanG cluster	88.89	35.42	glycopeptide antibiotic	antibiotic target alteration	vanY; glycopeptide resistance gene cluster
Raw milk 5	ORN-1	100	100	carbapenem; cephalosporin	antibiotic inactivation	ORN beta-lactamase
Raw milk 5	patA	100.89	67.73	fluoroquinolone antibiotic	antibiotic efflux	ATP-binding cassette (ABC) antibiotic efflux pump
Raw milk 5	patB	101.02	66.78	fluoroquinolone antibiotic	antibiotic efflux	ATP-binding cassette (ABC) antibiotic efflux pump
Raw milk 5	PmrF	101.55	84.21	peptide antibiotic	antibiotic target alteration	pmr phosphoethanolamine transferase
Raw milk 5	PmrF	101.55	87.81	peptide antibiotic	antibiotic target alteration	pmr phosphoethanolamine transferase
Raw milk 5	vanY gene in vanB cluster	99.25	28.41	glycopeptide antibiotic	antibiotic target alteration	vanY; glycopeptide resistance gene cluster
Raw milk 5	qacG	99.07	43.75	disinfecting agents and antiseptics	antibiotic efflux	small multidrug resistance (SMR) antibiotic efflux pump
Raw milk 5	PmrF	101.55	82.66	peptide antibiotic	antibiotic target alteration	pmr phosphoethanolamine transferase
Raw milk 5	vanW gene in vanG cluster	104.27	31.97	glycopeptide antibiotic	antibiotic target alteration	vanW; glycopeptide resistance gene cluster
Raw milk 5	FosA8	97.87	58.82	phosphonic acid antibiotic	antibiotic inactivation	fosfomycin thiol transferase
Raw milk 5	Pseudomonas aeruginosa soxR	95.51	69.72	fluoroquinolone antibiotic; cephalosporin; glycylcycline; penam; tetracycline antibiotic; rifamycin antibiotic; phenicol antibiotic; disinfecting agents and antiseptics	antibiotic target alteration; antibiotic efflux	ATP-binding cassette (ABC) antibiotic efflux pump; major facilitator superfamily (MFS) antibiotic efflux pump; resistance-nodulation-cell division (RND) antibiotic efflux pump
Raw milk 5	ANT(3'')-IIc	46.72	83.62	aminoglycoside antibiotic	antibiotic inactivation	ANT(3'')
Raw milk 5	RAHN-1	100	100	cephalosporin	antibiotic inactivation	RAHN beta-lactamase
Raw milk 5	ramA	91.13	95.58	fluoroquinolone antibiotic; monobactam; carbapenem; cephalosporin; glycylcycline; cephamycin; penam; tetracycline antibiotic; rifamycin antibiotic; phenicol antibiotic; penem; disinfecting agents and antiseptics	antibiotic efflux; reduced permeability to antibiotic	resistance-nodulation-cell division (RND) antibiotic efflux pump; General Bacterial Porin with reduced permeability to beta-lactams
Raw milk 5	rsmA	137.7	89.09	fluoroquinolone antibiotic; diaminopyrimidine antibiotic; phenicol antibiotic	antibiotic efflux	resistance-nodulation-cell division (RND) antibiotic efflux pump
Raw milk 5	Haemophilus influenzae PBP3 conferring resistance to beta-lactam antibiotics	96.39	52.02	cephalosporin; cephamycin; penam	antibiotic target alteration	Penicillin-binding protein mutations conferring resistance to beta-lactam antibiotics
Raw milk 5	rsmA	100	85.25	fluoroquinolone antibiotic; diaminopyrimidine antibiotic; phenicol antibiotic	antibiotic efflux	resistance-nodulation-cell division (RND) antibiotic efflux pump
Raw milk 5	rsmA	101.64	80.33	fluoroquinolone antibiotic; diaminopyrimidine antibiotic; phenicol antibiotic	antibiotic efflux	resistance-nodulation-cell division (RND) antibiotic efflux pump
Raw milk 5	Haemophilus influenzae PBP3 conferring resistance to beta-lactam antibiotics	96.39	52.92	cephalosporin; cephamycin; penam	antibiotic target alteration	Penicillin-binding protein mutations conferring resistance to beta-lactam antibiotics
Raw milk 5	Haemophilus influenzae PBP3 conferring resistance to beta-lactam antibiotics	96.23	51.83	cephalosporin; cephamycin; penam	antibiotic target alteration	Penicillin-binding protein mutations conferring resistance to beta-lactam antibiotics
Raw milk 5	rsmA	101.64	80.33	fluoroquinolone antibiotic; diaminopyrimidine antibiotic; phenicol antibiotic	antibiotic efflux	resistance-nodulation-cell division (RND) antibiotic efflux pump
Raw milk 5	rsmA	111.48	80.33	fluoroquinolone antibiotic; diaminopyrimidine antibiotic; phenicol antibiotic	antibiotic efflux	resistance-nodulation-cell division (RND) antibiotic efflux pump
Raw milk 5	rsmA	100	85.25	fluoroquinolone antibiotic; diaminopyrimidine antibiotic; phenicol antibiotic	antibiotic efflux	resistance-nodulation-cell division (RND) antibiotic efflux pump
Raw milk 5	rsmA	100	85.25	fluoroquinolone antibiotic; diaminopyrimidine antibiotic; phenicol antibiotic	antibiotic efflux	resistance-nodulation-cell division (RND) antibiotic efflux pump
Raw milk 5	rsmA	100	85.25	fluoroquinolone antibiotic; diaminopyrimidine antibiotic; phenicol antibiotic	antibiotic efflux	resistance-nodulation-cell division (RND) antibiotic efflux pump
Raw milk 5	rsmA	100	85.25	fluoroquinolone antibiotic; diaminopyrimidine antibiotic; phenicol antibiotic	antibiotic efflux	resistance-nodulation-cell division (RND) antibiotic efflux pump
Raw milk 5	rsmA	100	85.25	fluoroquinolone antibiotic; diaminopyrimidine antibiotic; phenicol antibiotic	antibiotic efflux	resistance-nodulation-cell division (RND) antibiotic efflux pump
Raw milk 5	TER-2	100	98.59	carbapenem; cephalosporin	antibiotic inactivation	TER beta-lactamase
Raw milk 5	tet(B)	100	99.5	tetracycline antibiotic	antibiotic efflux	major facilitator superfamily (MFS) antibiotic efflux pump
Raw milk 5	tet(M)	100	96.4	tetracycline antibiotic	antibiotic target protection	tetracycline-resistant ribosomal protection protein
Fresh cheese 1	vanY gene in vanM cluster	100.86	40.15	glycopeptide antibiotic	antibiotic target alteration	vanY; glycopeptide resistance gene cluster
Fresh cheese 1	vanY gene in vanF cluster	85.32	29.22	glycopeptide antibiotic	antibiotic target alteration	vanY; glycopeptide resistance gene cluster
Fresh cheese 1	qacG	101.87	42.86	disinfecting agents and antiseptics	antibiotic efflux	small multidrug resistance (SMR) antibiotic efflux pump
Fresh cheese 1	vanT gene in vanG cluster	51.97	34.15	glycopeptide antibiotic	antibiotic target alteration	glycopeptide resistance gene cluster; vanT
Fresh cheese 1	CMY-136	72.18	93.09	cephalosporin; cephamycin	antibiotic inactivation	CMY beta-lactamase
Fresh cheese 1	CMY-59	107.34	97.22	cephamycin	antibiotic inactivation	CMY beta-lactamase
Fresh cheese 1	vanY gene in vanG cluster	43.01	38.33	glycopeptide antibiotic	antibiotic target alteration	vanY; glycopeptide resistance gene cluster
Fresh cheese 1	CRP	100	99.05	macrolide antibiotic; fluoroquinolone antibiotic; penam	antibiotic efflux	resistance-nodulation-cell division (RND) antibiotic efflux pump
Fresh cheese 1	qacG	101.87	45.79	disinfecting agents and antiseptics	antibiotic efflux	small multidrug resistance (SMR) antibiotic efflux pump
Fresh cheese 1	vanY gene in vanG cluster	88.89	32.34	glycopeptide antibiotic	antibiotic target alteration	vanY; glycopeptide resistance gene cluster
Fresh cheese 1	CRP	100	99.05	macrolide antibiotic; fluoroquinolone antibiotic; penam	antibiotic efflux	resistance-nodulation-cell division (RND) antibiotic efflux pump
Fresh cheese 1	vanY gene in vanM cluster	30.47	48.15	glycopeptide antibiotic	antibiotic target alteration	vanY; glycopeptide resistance gene cluster
Fresh cheese 1	vanT gene in vanG cluster	51.54	32.6	glycopeptide antibiotic	antibiotic target alteration	glycopeptide resistance gene cluster; vanT
Fresh cheese 1	ArnT	47.37	90.77	peptide antibiotic	antibiotic target alteration	pmr phosphoethanolamine transferase
Fresh cheese 1	emrR	100	94.29	fluoroquinolone antibiotic	antibiotic efflux	major facilitator superfamily (MFS) antibiotic efflux pump
Fresh cheese 1	qacG	106.54	45.28	disinfecting agents and antiseptics	antibiotic efflux	small multidrug resistance (SMR) antibiotic efflux pump
Fresh cheese 1	Escherichia coli AcrAB-TolC with MarR mutations conferring resistance to ciprofloxacin and tetracycline	94.44	92.65	fluoroquinolone antibiotic; cephalosporin; glycylcycline; penam; tetracycline antibiotic; rifamycin antibiotic; phenicol antibiotic; disinfecting agents and antiseptics	antibiotic target alteration; antibiotic efflux	resistance-nodulation-cell division (RND) antibiotic efflux pump
Fresh cheese 1	Escherichia coli UhpT with mutation conferring resistance to fosfomycin	100	96.27	phosphonic acid antibiotic	antibiotic target alteration	antibiotic-resistant UhpT
Fresh cheese 1	qacG	114.95	43.4	disinfecting agents and antiseptics	antibiotic efflux	small multidrug resistance (SMR) antibiotic efflux pump
Fresh cheese 1	vanY gene in vanB cluster	101.12	28.46	glycopeptide antibiotic	antibiotic target alteration	vanY; glycopeptide resistance gene cluster
Fresh cheese 1	fosA5	100	89.93	fluoroquinolone antibiotic; aminoglycoside antibiotic; phosphonic acid antibiotic	antibiotic inactivation	fosfomycin thiol transferase
Fresh cheese 1	ICR-Mo	102.69	96.83	peptide antibiotic	antibiotic target alteration	intrinsic colistin resistant phosphoethanolamine transferase
Fresh cheese 1	Klebsiella pneumoniae KpnE	100	86.67	macrolide antibiotic; aminoglycoside antibiotic; cephalosporin; tetracycline antibiotic; peptide antibiotic; rifamycin antibiotic; disinfecting agents and antiseptics	antibiotic efflux	small multidrug resistance (SMR) antibiotic efflux pump
Fresh cheese 1	Klebsiella pneumoniae KpnE	84.17	87.13	macrolide antibiotic; aminoglycoside antibiotic; cephalosporin; tetracycline antibiotic; peptide antibiotic; rifamycin antibiotic; disinfecting agents and antiseptics	antibiotic efflux	small multidrug resistance (SMR) antibiotic efflux pump
Fresh cheese 1	vanG	140.4	37.25	glycopeptide antibiotic	antibiotic target alteration	glycopeptide resistance gene cluster; Van ligase
Fresh cheese 1	vanW gene in vanG cluster	84.7	34.32	glycopeptide antibiotic	antibiotic target alteration	vanW; glycopeptide resistance gene cluster
Fresh cheese 1	Klebsiella pneumoniae KpnF	94.5	91.26	macrolide antibiotic; aminoglycoside antibiotic; cephalosporin; tetracycline antibiotic; peptide antibiotic; rifamycin antibiotic; disinfecting agents and antiseptics	antibiotic efflux	small multidrug resistance (SMR) antibiotic efflux pump
Fresh cheese 1	vanW gene in vanG cluster	35.59	37	glycopeptide antibiotic	antibiotic target alteration	vanW; glycopeptide resistance gene cluster
Fresh cheese 1	Klebsiella pneumoniae KpnF	100	88.99	macrolide antibiotic; aminoglycoside antibiotic; cephalosporin; tetracycline antibiotic; peptide antibiotic; rifamycin antibiotic; disinfecting agents and antiseptics	antibiotic efflux	small multidrug resistance (SMR) antibiotic efflux pump
Fresh cheese 1	leuO	102.23	75.48	nucleoside antibiotic; disinfecting agents and antiseptics	antibiotic efflux	major facilitator superfamily (MFS) antibiotic efflux pump
Fresh cheese 1	lmrD	100	99.85	lincosamide antibiotic	antibiotic efflux	ATP-binding cassette (ABC) antibiotic efflux pump
Fresh cheese 1	marA	99.21	93.55	fluoroquinolone antibiotic; monobactam; carbapenem; cephalosporin; glycylcycline; cephamycin; penam; tetracycline antibiotic; rifamycin antibiotic; phenicol antibiotic; penem; disinfecting agents and antiseptics	antibiotic efflux; reduced permeability to antibiotic	resistance-nodulation-cell division (RND) antibiotic efflux pump; General Bacterial Porin with reduced permeability to beta-lactams
Fresh cheese 1	mreA	99.68	71.43	macrolide antibiotic	antibiotic efflux	major facilitator superfamily (MFS) antibiotic efflux pump
Fresh cheese 1	vanY gene in vanG cluster	88.89	33.03	glycopeptide antibiotic	antibiotic target alteration	vanY; glycopeptide resistance gene cluster
Fresh cheese 1	patA	100.89	67.73	fluoroquinolone antibiotic	antibiotic efflux	ATP-binding cassette (ABC) antibiotic efflux pump
Fresh cheese 1	vanY gene in vanB cluster	95.9	32.38	glycopeptide antibiotic	antibiotic target alteration	vanY; glycopeptide resistance gene cluster
Fresh cheese 1	patB	101.02	66.78	fluoroquinolone antibiotic	antibiotic efflux	ATP-binding cassette (ABC) antibiotic efflux pump
Fresh cheese 1	vanY gene in vanB cluster	84.33	51.5	glycopeptide antibiotic	antibiotic target alteration	vanY; glycopeptide resistance gene cluster
Fresh cheese 1	vanY gene in vanG cluster	80.65	28.51	glycopeptide antibiotic	antibiotic target alteration	vanY; glycopeptide resistance gene cluster
Fresh cheese 1	rsmA	100	85.25	fluoroquinolone antibiotic; diaminopyrimidine antibiotic; phenicol antibiotic	antibiotic efflux	resistance-nodulation-cell division (RND) antibiotic efflux pump
Fresh cheese 1	vanY gene in vanG cluster	94.98	37.7	glycopeptide antibiotic	antibiotic target alteration	vanY; glycopeptide resistance gene cluster
Fresh cheese 1	rsmA	100	85.25	fluoroquinolone antibiotic; diaminopyrimidine antibiotic; phenicol antibiotic	antibiotic efflux	resistance-nodulation-cell division (RND) antibiotic efflux pump
Fresh cheese 1	rsmA	131.15	80.33	fluoroquinolone antibiotic; diaminopyrimidine antibiotic; phenicol antibiotic	antibiotic efflux	resistance-nodulation-cell division (RND) antibiotic efflux pump
Fresh cheese 1	qacG	100.93	51.89	disinfecting agents and antiseptics	antibiotic efflux	small multidrug resistance (SMR) antibiotic efflux pump
Fresh cheese 1	vanT gene in vanG cluster	51.69	33.06	glycopeptide antibiotic	antibiotic target alteration	glycopeptide resistance gene cluster; vanT
Fresh cheese 1	vanW gene in vanG cluster	98.93	32.2	glycopeptide antibiotic	antibiotic target alteration	vanW; glycopeptide resistance gene cluster
Fresh cheese 1	rsmA	142.62	89.09	fluoroquinolone antibiotic; diaminopyrimidine antibiotic; phenicol antibiotic	antibiotic efflux	resistance-nodulation-cell division (RND) antibiotic efflux pump
Fresh cheese 1	Haemophilus influenzae PBP3 conferring resistance to beta-lactam antibiotics	96.39	52.02	cephalosporin; cephamycin; penam	antibiotic target alteration	Penicillin-binding protein mutations conferring resistance to beta-lactam antibiotics
Fresh cheese 1	tet(M)	100	96.4	tetracycline antibiotic	antibiotic target protection	tetracycline-resistant ribosomal protection protein
Fresh cheese 2	qacG	100.93	51.89	disinfecting agents and antiseptics	antibiotic efflux	small multidrug resistance (SMR) antibiotic efflux pump
Fresh cheese 2	adeF	60.25	66.35	fluoroquinolone antibiotic; tetracycline antibiotic	antibiotic efflux	resistance-nodulation-cell division (RND) antibiotic efflux pump
Fresh cheese 2	APH(3'')-Ib	100	99.63	aminoglycoside antibiotic	antibiotic inactivation	APH(3'')
Fresh cheese 2	APH(6)-Id	100	99.64	aminoglycoside antibiotic	antibiotic inactivation	APH(6)
Fresh cheese 2	ArnT	100	88.02	peptide antibiotic	antibiotic target alteration	pmr phosphoethanolamine transferase
Fresh cheese 2	bacA	99.63	93.41	peptide antibiotic	antibiotic target alteration	undecaprenyl pyrophosphate related proteins
Fresh cheese 2	CRP	100	99.05	macrolide antibiotic; fluoroquinolone antibiotic; penam	antibiotic efflux	resistance-nodulation-cell division (RND) antibiotic efflux pump
Fresh cheese 2	emrB	100	95.22	fluoroquinolone antibiotic	antibiotic efflux	major facilitator superfamily (MFS) antibiotic efflux pump
Fresh cheese 2	vanY gene in vanB cluster	46.27	59.02	glycopeptide antibiotic	antibiotic target alteration	vanY; glycopeptide resistance gene cluster
Fresh cheese 2	emrR	100	94.29	fluoroquinolone antibiotic	antibiotic efflux	major facilitator superfamily (MFS) antibiotic efflux pump
Fresh cheese 2	eptB	98.08	89.89	peptide antibiotic	antibiotic target alteration	pmr phosphoethanolamine transferase
Fresh cheese 2	vanY gene in vanA cluster	45.54	45.16	glycopeptide antibiotic	antibiotic target alteration	vanY; glycopeptide resistance gene cluster
Fresh cheese 2	vanY gene in vanM cluster	32.62	47.83	glycopeptide antibiotic	antibiotic target alteration	vanY; glycopeptide resistance gene cluster
Fresh cheese 2	Escherichia coli AcrAB-TolC with MarR mutations conferring resistance to ciprofloxacin and tetracycline	100	90.97	fluoroquinolone antibiotic; cephalosporin; glycylcycline; penam; tetracycline antibiotic; rifamycin antibiotic; phenicol antibiotic; disinfecting agents and antiseptics	antibiotic target alteration; antibiotic efflux	resistance-nodulation-cell division (RND) antibiotic efflux pump
Fresh cheese 2	Escherichia coli soxS with mutation conferring antibiotic resistance	100.93	90.65	fluoroquinolone antibiotic; monobactam; carbapenem; cephalosporin; glycylcycline; cephamycin; penam; tetracycline antibiotic; rifamycin antibiotic; phenicol antibiotic; penem; disinfecting agents and antiseptics	antibiotic target alteration; antibiotic efflux; reduced permeability to antibiotic	ATP-binding cassette (ABC) antibiotic efflux pump; major facilitator superfamily (MFS) antibiotic efflux pump; resistance-nodulation-cell division (RND) antibiotic efflux pump; General Bacterial Porin with reduced permeability to beta-lactams
Fresh cheese 2	Escherichia coli UhpT with mutation conferring resistance to fosfomycin	100	96.27	phosphonic acid antibiotic	antibiotic target alteration	antibiotic-resistant UhpT
Fresh cheese 2	fosA5	100	89.21	fluoroquinolone antibiotic; aminoglycoside antibiotic; phosphonic acid antibiotic	antibiotic inactivation	fosfomycin thiol transferase
Fresh cheese 2	ICR-Mo	100	96.42	peptide antibiotic	antibiotic target alteration	intrinsic colistin resistant phosphoethanolamine transferase
Fresh cheese 2	vanW gene in vanG cluster	38.79	37.38	glycopeptide antibiotic	antibiotic target alteration	vanW; glycopeptide resistance gene cluster
Fresh cheese 2	Klebsiella pneumoniae KpnE	100	86.67	macrolide antibiotic; aminoglycoside antibiotic; cephalosporin; tetracycline antibiotic; peptide antibiotic; rifamycin antibiotic; disinfecting agents and antiseptics	antibiotic efflux	small multidrug resistance (SMR) antibiotic efflux pump
Fresh cheese 2	Klebsiella pneumoniae KpnF	100	91.74	macrolide antibiotic; aminoglycoside antibiotic; cephalosporin; tetracycline antibiotic; peptide antibiotic; rifamycin antibiotic; disinfecting agents and antiseptics	antibiotic efflux	small multidrug resistance (SMR) antibiotic efflux pump
Fresh cheese 2	Klebsiella pneumoniae KpnG	100	94.62	macrolide antibiotic; fluoroquinolone antibiotic; aminoglycoside antibiotic; carbapenem; cephalosporin; penam; peptide antibiotic; penem	antibiotic efflux	major facilitator superfamily (MFS) antibiotic efflux pump
Fresh cheese 2	Klebsiella pneumoniae KpnH	100	93.43	macrolide antibiotic; fluoroquinolone antibiotic; aminoglycoside antibiotic; carbapenem; cephalosporin; penam; peptide antibiotic; penem	antibiotic efflux	major facilitator superfamily (MFS) antibiotic efflux pump
Fresh cheese 2	leuO	88.85	86.38	nucleoside antibiotic; disinfecting agents and antiseptics	antibiotic efflux	major facilitator superfamily (MFS) antibiotic efflux pump
Fresh cheese 2	vanY gene in vanF cluster	85.32	29.22	glycopeptide antibiotic	antibiotic target alteration	vanY; glycopeptide resistance gene cluster
Fresh cheese 2	lmrD	100	99.85	lincosamide antibiotic	antibiotic efflux	ATP-binding cassette (ABC) antibiotic efflux pump
Fresh cheese 2	LptD	100.9	93.09	peptide antibiotic; aminocoumarin antibiotic; rifamycin antibiotic	antibiotic efflux	ATP-binding cassette (ABC) antibiotic efflux pump
Fresh cheese 2	vanT gene in vanG cluster	46.21	34.52	glycopeptide antibiotic	antibiotic target alteration	glycopeptide resistance gene cluster; vanT
Fresh cheese 2	mdtB	100	90.87	aminocoumarin antibiotic	antibiotic efflux	resistance-nodulation-cell division (RND) antibiotic efflux pump
Fresh cheese 2	mreA	99.68	71.43	macrolide antibiotic	antibiotic efflux	major facilitator superfamily (MFS) antibiotic efflux pump
Fresh cheese 2	msbA	100	92.44	nitroimidazole antibiotic	antibiotic efflux	ATP-binding cassette (ABC) antibiotic efflux pump
Fresh cheese 2	ORN-1	100	99.66	carbapenem; cephalosporin	antibiotic inactivation	ORN beta-lactamase
Fresh cheese 2	patA	100.89	67.73	fluoroquinolone antibiotic	antibiotic efflux	ATP-binding cassette (ABC) antibiotic efflux pump
Fresh cheese 2	patB	101.02	66.78	fluoroquinolone antibiotic	antibiotic efflux	ATP-binding cassette (ABC) antibiotic efflux pump
Fresh cheese 2	vanY gene in vanG cluster	94.98	37.7	glycopeptide antibiotic	antibiotic target alteration	vanY; glycopeptide resistance gene cluster
Fresh cheese 2	qacJ	93.46	45.68	disinfecting agents and antiseptics	antibiotic efflux	small multidrug resistance (SMR) antibiotic efflux pump
Fresh cheese 2	PmrF	101.55	83.9	peptide antibiotic	antibiotic target alteration	pmr phosphoethanolamine transferase
Fresh cheese 2	Pseudomonas aeruginosa soxR	96.15	65.1	fluoroquinolone antibiotic; cephalosporin; glycylcycline; penam; tetracycline antibiotic; rifamycin antibiotic; phenicol antibiotic; disinfecting agents and antiseptics	antibiotic target alteration; antibiotic efflux	ATP-binding cassette (ABC) antibiotic efflux pump; major facilitator superfamily (MFS) antibiotic efflux pump; resistance-nodulation-cell division (RND) antibiotic efflux pump
Fresh cheese 2	Haemophilus influenzae PBP3 conferring resistance to beta-lactam antibiotics	96.39	52.02	cephalosporin; cephamycin; penam	antibiotic target alteration	Penicillin-binding protein mutations conferring resistance to beta-lactam antibiotics
Fresh cheese 2	rsmA	106.56	92.73	fluoroquinolone antibiotic; diaminopyrimidine antibiotic; phenicol antibiotic	antibiotic efflux	resistance-nodulation-cell division (RND) antibiotic efflux pump
Fresh cheese 2	tet(M)	100	96.4	tetracycline antibiotic	antibiotic target protection	tetracycline-resistant ribosomal protection protein
Fresh cheese 3	aadA27	93.13	99.18	aminoglycoside antibiotic	antibiotic inactivation	ANT(3'')
Fresh cheese 3	ArnT	100	87.84	peptide antibiotic	antibiotic target alteration	pmr phosphoethanolamine transferase
Fresh cheese 3	CRP	100	99.05	macrolide antibiotic; fluoroquinolone antibiotic; penam	antibiotic efflux	resistance-nodulation-cell division (RND) antibiotic efflux pump
Fresh cheese 3	vanT gene in vanG cluster	52.11	34.24	glycopeptide antibiotic	antibiotic target alteration	glycopeptide resistance gene cluster; vanT
Fresh cheese 3	qacG	100.93	51.89	disinfecting agents and antiseptics	antibiotic efflux	small multidrug resistance (SMR) antibiotic efflux pump
Fresh cheese 3	dfrE	100	98.17	diaminopyrimidine antibiotic	antibiotic target replacement	trimethoprim resistant dihydrofolate reductase dfr
Fresh cheese 3	efrA	91.13	99.81	macrolide antibiotic; fluoroquinolone antibiotic; rifamycin antibiotic	antibiotic efflux	ATP-binding cassette (ABC) antibiotic efflux pump
Fresh cheese 3	vanW gene in vanG cluster	96.09	33.71	glycopeptide antibiotic	antibiotic target alteration	vanW; glycopeptide resistance gene cluster
Fresh cheese 3	emrR	100	94.29	fluoroquinolone antibiotic	antibiotic efflux	major facilitator superfamily (MFS) antibiotic efflux pump
Fresh cheese 3	Escherichia coli soxS with mutation conferring antibiotic resistance	100	92.52	fluoroquinolone antibiotic; monobactam; carbapenem; cephalosporin; glycylcycline; cephamycin; penam; tetracycline antibiotic; rifamycin antibiotic; phenicol antibiotic; penem; disinfecting agents and antiseptics	antibiotic target alteration; antibiotic efflux; reduced permeability to antibiotic	ATP-binding cassette (ABC) antibiotic efflux pump; major facilitator superfamily (MFS) antibiotic efflux pump; resistance-nodulation-cell division (RND) antibiotic efflux pump; General Bacterial Porin with reduced permeability to beta-lactams
Fresh cheese 3	ICR-Mo	100	96.59	peptide antibiotic	antibiotic target alteration	intrinsic colistin resistant phosphoethanolamine transferase
Fresh cheese 3	Klebsiella pneumoniae KpnE	97.5	86.32	macrolide antibiotic; aminoglycoside antibiotic; cephalosporin; tetracycline antibiotic; peptide antibiotic; rifamycin antibiotic; disinfecting agents and antiseptics	antibiotic efflux	small multidrug resistance (SMR) antibiotic efflux pump
Fresh cheese 3	Klebsiella pneumoniae KpnF	98.17	91.59	macrolide antibiotic; aminoglycoside antibiotic; cephalosporin; tetracycline antibiotic; peptide antibiotic; rifamycin antibiotic; disinfecting agents and antiseptics	antibiotic efflux	small multidrug resistance (SMR) antibiotic efflux pump
Fresh cheese 3	FosA8	50.35	66.2	phosphonic acid antibiotic	antibiotic inactivation	fosfomycin thiol transferase
Fresh cheese 3	lmrD	100	99.85	lincosamide antibiotic	antibiotic efflux	ATP-binding cassette (ABC) antibiotic efflux pump
Fresh cheese 3	vanY gene in vanM cluster	100.86	40.15	glycopeptide antibiotic	antibiotic target alteration	vanY; glycopeptide resistance gene cluster
Fresh cheese 3	vanY gene in vanF cluster	85.32	29.22	glycopeptide antibiotic	antibiotic target alteration	vanY; glycopeptide resistance gene cluster
Fresh cheese 3	mreA	99.68	71.43	macrolide antibiotic	antibiotic efflux	major facilitator superfamily (MFS) antibiotic efflux pump
Fresh cheese 3	OXA-309	97.08	96.24	carbapenem; cephalosporin; penam	antibiotic inactivation	OXA beta-lactamase
Fresh cheese 3	patA	100.89	67.73	fluoroquinolone antibiotic	antibiotic efflux	ATP-binding cassette (ABC) antibiotic efflux pump
Fresh cheese 3	patB	101.02	66.78	fluoroquinolone antibiotic	antibiotic efflux	ATP-binding cassette (ABC) antibiotic efflux pump
Fresh cheese 3	vanY gene in vanG cluster	48.03	39.37	glycopeptide antibiotic	antibiotic target alteration	vanY; glycopeptide resistance gene cluster
Fresh cheese 3	rsmA	106.56	92.73	fluoroquinolone antibiotic; diaminopyrimidine antibiotic; phenicol antibiotic	antibiotic efflux	resistance-nodulation-cell division (RND) antibiotic efflux pump
Fresh cheese 3	vanY gene in vanB cluster	64.93	54.55	glycopeptide antibiotic	antibiotic target alteration	vanY; glycopeptide resistance gene cluster
Fresh cheese 3	sepA	75.8	47.71	disinfecting agents and antiseptics	antibiotic efflux	small multidrug resistance (SMR) antibiotic efflux pump
Fresh cheese 3	tet(M)	100	96.4	tetracycline antibiotic	antibiotic target protection	tetracycline-resistant ribosomal protection protein
Fresh cheese 4	vanW gene in vanG cluster	96.09	33.71	glycopeptide antibiotic	antibiotic target alteration	vanW; glycopeptide resistance gene cluster
Fresh cheese 4	ArnT	87.84	87.19	peptide antibiotic	antibiotic target alteration	pmr phosphoethanolamine transferase
Fresh cheese 4	vanT gene in vanG cluster	52.11	34.24	glycopeptide antibiotic	antibiotic target alteration	glycopeptide resistance gene cluster; vanT
Fresh cheese 4	bacA	100	92.31	peptide antibiotic	antibiotic target alteration	undecaprenyl pyrophosphate related proteins
Fresh cheese 4	vanY gene in vanF cluster	85.32	29.22	glycopeptide antibiotic	antibiotic target alteration	vanY; glycopeptide resistance gene cluster
Fresh cheese 4	vanY gene in vanB cluster	85.82	51.5	glycopeptide antibiotic	antibiotic target alteration	vanY; glycopeptide resistance gene cluster
Fresh cheese 4	efrA	82.61	99.58	macrolide antibiotic; fluoroquinolone antibiotic; rifamycin antibiotic	antibiotic efflux	ATP-binding cassette (ABC) antibiotic efflux pump
Fresh cheese 4	qacJ	95.33	46.34	disinfecting agents and antiseptics	antibiotic efflux	small multidrug resistance (SMR) antibiotic efflux pump
Fresh cheese 4	emrR	92.61	95.71	fluoroquinolone antibiotic	antibiotic efflux	major facilitator superfamily (MFS) antibiotic efflux pump
Fresh cheese 4	Escherichia coli AcrAB-TolC with MarR mutations conferring resistance to ciprofloxacin and tetracycline	100	83.33	fluoroquinolone antibiotic; cephalosporin; glycylcycline; penam; tetracycline antibiotic; rifamycin antibiotic; phenicol antibiotic; disinfecting agents and antiseptics	antibiotic target alteration; antibiotic efflux	resistance-nodulation-cell division (RND) antibiotic efflux pump
Fresh cheese 4	FosA8	72.34	71.43	phosphonic acid antibiotic	antibiotic inactivation	fosfomycin thiol transferase
Fresh cheese 4	ICR-Mo	74.01	98.55	peptide antibiotic	antibiotic target alteration	intrinsic colistin resistant phosphoethanolamine transferase
Fresh cheese 4	lmrD	100	99.85	lincosamide antibiotic	antibiotic efflux	ATP-binding cassette (ABC) antibiotic efflux pump
Fresh cheese 4	vanY gene in vanM cluster	26.61	43.64	glycopeptide antibiotic	antibiotic target alteration	vanY; glycopeptide resistance gene cluster
Fresh cheese 4	marA	100	93.7	fluoroquinolone antibiotic; monobactam; carbapenem; cephalosporin; glycylcycline; cephamycin; penam; tetracycline antibiotic; rifamycin antibiotic; phenicol antibiotic; penem; disinfecting agents and antiseptics	antibiotic efflux; reduced permeability to antibiotic	resistance-nodulation-cell division (RND) antibiotic efflux pump; General Bacterial Porin with reduced permeability to beta-lactams
Fresh cheese 4	mreA	99.68	71.1	macrolide antibiotic	antibiotic efflux	major facilitator superfamily (MFS) antibiotic efflux pump
Fresh cheese 4	patA	100.89	67.73	fluoroquinolone antibiotic	antibiotic efflux	ATP-binding cassette (ABC) antibiotic efflux pump
Fresh cheese 4	patB	101.02	66.78	fluoroquinolone antibiotic	antibiotic efflux	ATP-binding cassette (ABC) antibiotic efflux pump
Fresh cheese 4	rsmA	142.62	89.09	fluoroquinolone antibiotic; diaminopyrimidine antibiotic; phenicol antibiotic	antibiotic efflux	resistance-nodulation-cell division (RND) antibiotic efflux pump
Fresh cheese 4	qacG	100.93	51.89	disinfecting agents and antiseptics	antibiotic efflux	small multidrug resistance (SMR) antibiotic efflux pump
Fresh cheese 4	vanY gene in vanG cluster	94.98	37.7	glycopeptide antibiotic	antibiotic target alteration	vanY; glycopeptide resistance gene cluster
Fresh cheese 4	tet(M)	100	96.4	tetracycline antibiotic	antibiotic target protection	tetracycline-resistant ribosomal protection protein
Fresh cheese 5	efrA	95.13	99.45	macrolide antibiotic; fluoroquinolone antibiotic; rifamycin antibiotic	antibiotic efflux	ATP-binding cassette (ABC) antibiotic efflux pump
Fresh cheese 5	emrR	100	93.14	fluoroquinolone antibiotic	antibiotic efflux	major facilitator superfamily (MFS) antibiotic efflux pump
Fresh cheese 5	vanY gene in vanF cluster	85.32	29.22	glycopeptide antibiotic	antibiotic target alteration	vanY; glycopeptide resistance gene cluster
Fresh cheese 5	Escherichia coli soxS with mutation conferring antibiotic resistance	100	91.59	fluoroquinolone antibiotic; monobactam; carbapenem; cephalosporin; glycylcycline; cephamycin; penam; tetracycline antibiotic; rifamycin antibiotic; phenicol antibiotic; penem; disinfecting agents and antiseptics	antibiotic target alteration; antibiotic efflux; reduced permeability to antibiotic	ATP-binding cassette (ABC) antibiotic efflux pump; major facilitator superfamily (MFS) antibiotic efflux pump; resistance-nodulation-cell division (RND) antibiotic efflux pump; General Bacterial Porin with reduced permeability to beta-lactams
Fresh cheese 5	vanW gene in vanG cluster	44.48	40	glycopeptide antibiotic	antibiotic target alteration	vanW; glycopeptide resistance gene cluster
Fresh cheese 5	ICR-Mo	88.71	95.96	peptide antibiotic	antibiotic target alteration	intrinsic colistin resistant phosphoethanolamine transferase
Fresh cheese 5	qacG	100.93	51.89	disinfecting agents and antiseptics	antibiotic efflux	small multidrug resistance (SMR) antibiotic efflux pump
Fresh cheese 5	vanY gene in vanM cluster	40.77	46.81	glycopeptide antibiotic	antibiotic target alteration	vanY; glycopeptide resistance gene cluster
Fresh cheese 5	vanY gene in vanG cluster	50.9	39.01	glycopeptide antibiotic	antibiotic target alteration	vanY; glycopeptide resistance gene cluster
Fresh cheese 5	lmrD	100	99.85	lincosamide antibiotic	antibiotic efflux	ATP-binding cassette (ABC) antibiotic efflux pump
Fresh cheese 5	mreA	99.68	71.43	macrolide antibiotic	antibiotic efflux	major facilitator superfamily (MFS) antibiotic efflux pump
Fresh cheese 5	vanY gene in vanB cluster	17.54	70.73	glycopeptide antibiotic	antibiotic target alteration	vanY; glycopeptide resistance gene cluster
Fresh cheese 5	patA	100.89	67.73	fluoroquinolone antibiotic	antibiotic efflux	ATP-binding cassette (ABC) antibiotic efflux pump
Fresh cheese 5	patB	101.02	66.78	fluoroquinolone antibiotic	antibiotic efflux	ATP-binding cassette (ABC) antibiotic efflux pump
Fresh cheese 5	rsmA	106.56	92.73	fluoroquinolone antibiotic; diaminopyrimidine antibiotic; phenicol antibiotic	antibiotic efflux	resistance-nodulation-cell division (RND) antibiotic efflux pump
Fresh cheese 5	vanT gene in vanG cluster	51.54	32.6	glycopeptide antibiotic	antibiotic target alteration	glycopeptide resistance gene cluster; vanT
Fresh cheese 5	tet(M)	100	96.4	tetracycline antibiotic	antibiotic target protection	tetracycline-resistant ribosomal protection protein
Matured cheese 1	vanY gene in vanB cluster	97.39	28.95	glycopeptide antibiotic	antibiotic target alteration	vanY; glycopeptide resistance gene cluster
Matured cheese 1	AAC(6')-Ii	93.41	98.82	aminoglycoside antibiotic	antibiotic inactivation	AAC(6')
Matured cheese 1	AAC(6')-Iih	100	100	aminoglycoside antibiotic	antibiotic inactivation	AAC(6')
Matured cheese 1	acrB	100	94.66	fluoroquinolone antibiotic; cephalosporin; glycylcycline; penam; tetracycline antibiotic; rifamycin antibiotic; phenicol antibiotic; disinfecting agents and antiseptics	antibiotic efflux	resistance-nodulation-cell division (RND) antibiotic efflux pump
Matured cheese 1	vanY gene in vanM cluster	115.02	36.67	glycopeptide antibiotic	antibiotic target alteration	vanY; glycopeptide resistance gene cluster
Matured cheese 1	acrD	100	94.7	aminoglycoside antibiotic	antibiotic efflux	resistance-nodulation-cell division (RND) antibiotic efflux pump
Matured cheese 1	AcrE	100	100	fluoroquinolone antibiotic; cephalosporin; cephamycin; penam	antibiotic efflux	resistance-nodulation-cell division (RND) antibiotic efflux pump
Matured cheese 1	AcrF	100	99.52	fluoroquinolone antibiotic; cephalosporin; cephamycin; penam	antibiotic efflux	resistance-nodulation-cell division (RND) antibiotic efflux pump
Matured cheese 1	ACT-5	108.92	99.74	carbapenem; cephalosporin; cephamycin; penam	antibiotic inactivation	ACT beta-lactamase
Matured cheese 1	adeF	89.33	60.7	fluoroquinolone antibiotic; tetracycline antibiotic	antibiotic efflux	resistance-nodulation-cell division (RND) antibiotic efflux pump
Matured cheese 1	sdrM	53.47	99.58	fluoroquinolone antibiotic; disinfecting agents and antiseptics	antibiotic efflux	major facilitator superfamily (MFS) antibiotic efflux pump
Matured cheese 1	ArnT	100	88.02	peptide antibiotic	antibiotic target alteration	pmr phosphoethanolamine transferase
Matured cheese 1	bacA	100	99.63	peptide antibiotic	antibiotic target alteration	undecaprenyl pyrophosphate related proteins
Matured cheese 1	vanY gene in vanG cluster	94.98	37.7	glycopeptide antibiotic	antibiotic target alteration	vanY; glycopeptide resistance gene cluster
Matured cheese 1	baeR	100	97.08	aminoglycoside antibiotic; aminocoumarin antibiotic	antibiotic efflux	resistance-nodulation-cell division (RND) antibiotic efflux pump
Matured cheese 1	baeS	98.5	100	aminoglycoside antibiotic; aminocoumarin antibiotic	antibiotic efflux	resistance-nodulation-cell division (RND) antibiotic efflux pump
Matured cheese 1	CMY-101	100	99.74	cephamycin	antibiotic inactivation	CMY beta-lactamase
Matured cheese 1	CMY-65	100	100	cephamycin	antibiotic inactivation	CMY beta-lactamase
Matured cheese 1	cpxA	100	98.25	aminoglycoside antibiotic; aminocoumarin antibiotic	antibiotic efflux	resistance-nodulation-cell division (RND) antibiotic efflux pump
Matured cheese 1	vanY gene in vanB cluster	95.9	32.38	glycopeptide antibiotic	antibiotic target alteration	vanY; glycopeptide resistance gene cluster
Matured cheese 1	CRP	100	99.52	macrolide antibiotic; fluoroquinolone antibiotic; penam	antibiotic efflux	resistance-nodulation-cell division (RND) antibiotic efflux pump
Matured cheese 1	dfrE	100	98.17	diaminopyrimidine antibiotic	antibiotic target replacement	trimethoprim resistant dihydrofolate reductase dfr
Matured cheese 1	EC-14	102.92	98.14	cephalosporin	antibiotic inactivation	EC beta-lactamase
Matured cheese 1	efmA	100	99.77	macrolide antibiotic; fluoroquinolone antibiotic	antibiotic efflux	major facilitator superfamily (MFS) antibiotic efflux pump
Matured cheese 1	efrA	100	99.65	macrolide antibiotic; fluoroquinolone antibiotic; rifamycin antibiotic	antibiotic efflux	ATP-binding cassette (ABC) antibiotic efflux pump
Matured cheese 1	emeA	97.71	97.71	disinfecting agents and antiseptics	antibiotic efflux	multidrug and toxic compound extrusion (MATE) transporter
Matured cheese 1	emrA	101.03	99.49	fluoroquinolone antibiotic	antibiotic efflux	major facilitator superfamily (MFS) antibiotic efflux pump
Matured cheese 1	qacG	100	54.81	disinfecting agents and antiseptics	antibiotic efflux	small multidrug resistance (SMR) antibiotic efflux pump
Matured cheese 1	emrB	89.65	100	fluoroquinolone antibiotic	antibiotic efflux	major facilitator superfamily (MFS) antibiotic efflux pump
Matured cheese 1	emrR	100	100	fluoroquinolone antibiotic	antibiotic efflux	major facilitator superfamily (MFS) antibiotic efflux pump
Matured cheese 1	vanY gene in vanB cluster	82.09	56.59	glycopeptide antibiotic	antibiotic target alteration	vanY; glycopeptide resistance gene cluster
Matured cheese 1	emrY	100	99.8	tetracycline antibiotic	antibiotic efflux	major facilitator superfamily (MFS) antibiotic efflux pump
Matured cheese 1	eptA	101.83	100	peptide antibiotic	antibiotic target alteration	pmr phosphoethanolamine transferase
Matured cheese 1	eptB	98.08	89.89	peptide antibiotic	antibiotic target alteration	pmr phosphoethanolamine transferase
Matured cheese 1	Escherichia coli acrA	100	100	fluoroquinolone antibiotic; cephalosporin; glycylcycline; penam; tetracycline antibiotic; rifamycin antibiotic; phenicol antibiotic; disinfecting agents and antiseptics	antibiotic efflux	resistance-nodulation-cell division (RND) antibiotic efflux pump
Matured cheese 1	Escherichia coli AcrAB-TolC with AcrR mutation conferring resistance to ciprofloxacin, tetracycline, and ceftazidime	100	100	fluoroquinolone antibiotic; cephalosporin; glycylcycline; penam; tetracycline antibiotic; rifamycin antibiotic; phenicol antibiotic; disinfecting agents and antiseptics	antibiotic target alteration; antibiotic efflux	resistance-nodulation-cell division (RND) antibiotic efflux pump
Matured cheese 1	Escherichia coli AcrAB-TolC with MarR mutations conferring resistance to ciprofloxacin and tetracycline	100	100	fluoroquinolone antibiotic; cephalosporin; glycylcycline; penam; tetracycline antibiotic; rifamycin antibiotic; phenicol antibiotic; disinfecting agents and antiseptics	antibiotic target alteration; antibiotic efflux	resistance-nodulation-cell division (RND) antibiotic efflux pump
Matured cheese 1	Escherichia coli EF-Tu mutants conferring resistance to Pulvomycin	88.02	98.05	elfamycin antibiotic	antibiotic target alteration	elfamycin resistant EF-Tu
Matured cheese 1	Escherichia coli GlpT with mutation conferring resistance to fosfomycin	100	95.58	phosphonic acid antibiotic	antibiotic target alteration	antibiotic-resistant GlpT
Matured cheese 1	Escherichia coli mdfA	100	87.8	tetracycline antibiotic; disinfecting agents and antiseptics	antibiotic efflux	major facilitator superfamily (MFS) antibiotic efflux pump
Matured cheese 1	Escherichia coli soxR with mutation conferring antibiotic resistance	100	100	fluoroquinolone antibiotic; cephalosporin; glycylcycline; penam; tetracycline antibiotic; rifamycin antibiotic; phenicol antibiotic; disinfecting agents and antiseptics	antibiotic target alteration; antibiotic efflux	ATP-binding cassette (ABC) antibiotic efflux pump; major facilitator superfamily (MFS) antibiotic efflux pump; resistance-nodulation-cell division (RND) antibiotic efflux pump
Matured cheese 1	Escherichia coli soxS with mutation conferring antibiotic resistance	100	100	fluoroquinolone antibiotic; monobactam; carbapenem; cephalosporin; glycylcycline; cephamycin; penam; tetracycline antibiotic; rifamycin antibiotic; phenicol antibiotic; penem; disinfecting agents and antiseptics	antibiotic target alteration; antibiotic efflux; reduced permeability to antibiotic	ATP-binding cassette (ABC) antibiotic efflux pump; major facilitator superfamily (MFS) antibiotic efflux pump; resistance-nodulation-cell division (RND) antibiotic efflux pump; General Bacterial Porin with reduced permeability to beta-lactams
Matured cheese 1	Escherichia coli UhpT with mutation conferring resistance to fosfomycin	100	96.27	phosphonic acid antibiotic	antibiotic target alteration	antibiotic-resistant UhpT
Matured cheese 1	evgA	100	100	macrolide antibiotic; fluoroquinolone antibiotic; penam; tetracycline antibiotic	antibiotic efflux	major facilitator superfamily (MFS) antibiotic efflux pump; resistance-nodulation-cell division (RND) antibiotic efflux pump
Matured cheese 1	FosA8	72.34	59.8	phosphonic acid antibiotic	antibiotic inactivation	fosfomycin thiol transferase
Matured cheese 1	FosA2	100	95.74	phosphonic acid antibiotic	antibiotic inactivation	fosfomycin thiol transferase
Matured cheese 1	gadX	100	100	macrolide antibiotic; fluoroquinolone antibiotic; penam	antibiotic efflux	resistance-nodulation-cell division (RND) antibiotic efflux pump
Matured cheese 1	H-NS	100	100	macrolide antibiotic; fluoroquinolone antibiotic; cephalosporin; cephamycin; penam; tetracycline antibiotic	antibiotic efflux	major facilitator superfamily (MFS) antibiotic efflux pump; resistance-nodulation-cell division (RND) antibiotic efflux pump
Matured cheese 1	ICR-Mo	74.73	94	peptide antibiotic	antibiotic target alteration	intrinsic colistin resistant phosphoethanolamine transferase
Matured cheese 1	kdpE	100	90.62	aminoglycoside antibiotic	antibiotic efflux	kdpDE
Matured cheese 1	Klebsiella pneumoniae KpnE	72.5	93.1	macrolide antibiotic; aminoglycoside antibiotic; cephalosporin; tetracycline antibiotic; peptide antibiotic; rifamycin antibiotic; disinfecting agents and antiseptics	antibiotic efflux	small multidrug resistance (SMR) antibiotic efflux pump
Matured cheese 1	vanY gene in vanF cluster	23.21	56.14	glycopeptide antibiotic	antibiotic target alteration	vanY; glycopeptide resistance gene cluster
Matured cheese 1	Klebsiella pneumoniae KpnF	100	91.74	macrolide antibiotic; aminoglycoside antibiotic; cephalosporin; tetracycline antibiotic; peptide antibiotic; rifamycin antibiotic; disinfecting agents and antiseptics	antibiotic efflux	small multidrug resistance (SMR) antibiotic efflux pump
Matured cheese 1	Klebsiella pneumoniae KpnH	100	93.82	macrolide antibiotic; fluoroquinolone antibiotic; aminoglycoside antibiotic; carbapenem; cephalosporin; penam; peptide antibiotic; penem	antibiotic efflux	major facilitator superfamily (MFS) antibiotic efflux pump
Matured cheese 1	leuO	118.79	99.04	nucleoside antibiotic; disinfecting agents and antiseptics	antibiotic efflux	major facilitator superfamily (MFS) antibiotic efflux pump
Matured cheese 1	lmrD	100	100	lincosamide antibiotic	antibiotic efflux	ATP-binding cassette (ABC) antibiotic efflux pump
Matured cheese 1	LptD	100.9	92.97	peptide antibiotic; aminocoumarin antibiotic; rifamycin antibiotic	antibiotic efflux	ATP-binding cassette (ABC) antibiotic efflux pump
Matured cheese 1	lsaA	100	98.59	lincosamide antibiotic; streptogramin antibiotic; streptogramin A antibiotic; streptogramin B antibiotic; pleuromutilin antibiotic	antibiotic target protection	lsa-type ABC-F protein
Matured cheese 1	lsaD	100	94.57	lincosamide antibiotic; streptogramin antibiotic; streptogramin A antibiotic; pleuromutilin antibiotic	antibiotic target protection	lsa-type ABC-F protein
Matured cheese 1	nimA	91.48	48.15	nitroimidazole antibiotic	antibiotic inactivation	nitroimidazole reductase
Matured cheese 1	marA	100	100	fluoroquinolone antibiotic; monobactam; carbapenem; cephalosporin; glycylcycline; cephamycin; penam; tetracycline antibiotic; rifamycin antibiotic; phenicol antibiotic; penem; disinfecting agents and antiseptics	antibiotic efflux; reduced permeability to antibiotic	resistance-nodulation-cell division (RND) antibiotic efflux pump; General Bacterial Porin with reduced permeability to beta-lactams
Matured cheese 1	mdtA	109.64	99.52	aminocoumarin antibiotic	antibiotic efflux	resistance-nodulation-cell division (RND) antibiotic efflux pump
Matured cheese 1	mdtB	100	92.88	aminocoumarin antibiotic	antibiotic efflux	resistance-nodulation-cell division (RND) antibiotic efflux pump
Matured cheese 1	vanW gene in vanG cluster	97.51	32.88	glycopeptide antibiotic	antibiotic target alteration	vanW; glycopeptide resistance gene cluster
Matured cheese 1	mdtC	100.1	93.27	aminocoumarin antibiotic	antibiotic efflux	resistance-nodulation-cell division (RND) antibiotic efflux pump
Matured cheese 1	sdrM	32.44	79.41	fluoroquinolone antibiotic; disinfecting agents and antiseptics	antibiotic efflux	major facilitator superfamily (MFS) antibiotic efflux pump
Matured cheese 1	mdtE	100	99.74	macrolide antibiotic; fluoroquinolone antibiotic; penam	antibiotic efflux	resistance-nodulation-cell division (RND) antibiotic efflux pump
Matured cheese 1	mdtF	100	100	macrolide antibiotic; fluoroquinolone antibiotic; penam	antibiotic efflux	resistance-nodulation-cell division (RND) antibiotic efflux pump
Matured cheese 1	mdtG	100	100	phosphonic acid antibiotic	antibiotic efflux	major facilitator superfamily (MFS) antibiotic efflux pump
Matured cheese 1	mdtH	100	100	fluoroquinolone antibiotic	antibiotic efflux	major facilitator superfamily (MFS) antibiotic efflux pump
Matured cheese 1	mdtM	100.73	86.73	fluoroquinolone antibiotic; lincosamide antibiotic; nucleoside antibiotic; phenicol antibiotic; disinfecting agents and antiseptics	antibiotic efflux	major facilitator superfamily (MFS) antibiotic efflux pump
Matured cheese 1	vanT gene in vanG cluster	52.11	34.24	glycopeptide antibiotic	antibiotic target alteration	glycopeptide resistance gene cluster; vanT
Matured cheese 1	mdtO	100	99.41	nucleoside antibiotic; disinfecting agents and antiseptics	antibiotic efflux	major facilitator superfamily (MFS) antibiotic efflux pump
Matured cheese 1	FosXCC	96.45	58.96	phosphonic acid antibiotic	antibiotic inactivation	fosfomycin thiol transferase
Matured cheese 1	mreA	100.64	72.61	macrolide antibiotic	antibiotic efflux	major facilitator superfamily (MFS) antibiotic efflux pump
Matured cheese 1	vanG	104.58	38.92	glycopeptide antibiotic	antibiotic target alteration	glycopeptide resistance gene cluster; Van ligase
Matured cheese 1	vanY gene in vanM cluster	100.86	40.15	glycopeptide antibiotic	antibiotic target alteration	vanY; glycopeptide resistance gene cluster
Matured cheese 1	msbA	100	95.19	nitroimidazole antibiotic	antibiotic efflux	ATP-binding cassette (ABC) antibiotic efflux pump
Matured cheese 1	oqxA	100	92.07	fluoroquinolone antibiotic; glycylcycline; tetracycline antibiotic; diaminopyrimidine antibiotic; nitrofuran antibiotic	antibiotic efflux	resistance-nodulation-cell division (RND) antibiotic efflux pump
Matured cheese 1	vanY gene in vanG cluster	88.89	35.42	glycopeptide antibiotic	antibiotic target alteration	vanY; glycopeptide resistance gene cluster
Matured cheese 1	oqxB	101.24	96.67	fluoroquinolone antibiotic; glycylcycline; tetracycline antibiotic; diaminopyrimidine antibiotic; nitrofuran antibiotic	antibiotic efflux	resistance-nodulation-cell division (RND) antibiotic efflux pump
Matured cheese 1	ORN-1	100	100	carbapenem; cephalosporin	antibiotic inactivation	ORN beta-lactamase
Matured cheese 1	OXY-6-2	93.1	100	monobactam; cephalosporin; penam	antibiotic inactivation	OXY beta-lactamase
Matured cheese 1	patA	100.89	67.73	fluoroquinolone antibiotic	antibiotic efflux	ATP-binding cassette (ABC) antibiotic efflux pump
Matured cheese 1	Haemophilus influenzae PBP3 conferring resistance to beta-lactam antibiotics	96.39	53.11	cephalosporin; cephamycin; penam	antibiotic target alteration	Penicillin-binding protein mutations conferring resistance to beta-lactam antibiotics
Matured cheese 1	patB	101.02	68.24	fluoroquinolone antibiotic	antibiotic efflux	ATP-binding cassette (ABC) antibiotic efflux pump
Matured cheese 1	PmrF	100	100	peptide antibiotic	antibiotic target alteration	pmr phosphoethanolamine transferase
Matured cheese 1	ramA	91.13	95.58	fluoroquinolone antibiotic; monobactam; carbapenem; cephalosporin; glycylcycline; cephamycin; penam; tetracycline antibiotic; rifamycin antibiotic; phenicol antibiotic; penem; disinfecting agents and antiseptics	antibiotic efflux; reduced permeability to antibiotic	resistance-nodulation-cell division (RND) antibiotic efflux pump; General Bacterial Porin with reduced permeability to beta-lactams
Matured cheese 1	rsmA	100	85.25	fluoroquinolone antibiotic; diaminopyrimidine antibiotic; phenicol antibiotic	antibiotic efflux	resistance-nodulation-cell division (RND) antibiotic efflux pump
Matured cheese 1	tet(M)	100	96.4	tetracycline antibiotic	antibiotic target protection	tetracycline-resistant ribosomal protection protein
Matured cheese 1	TolC	99.6	99.8	macrolide antibiotic; fluoroquinolone antibiotic; aminoglycoside antibiotic; carbapenem; cephalosporin; glycylcycline; cephamycin; penam; tetracycline antibiotic; peptide antibiotic; aminocoumarin antibiotic; rifamycin antibiotic; phenicol antibiotic; penem; disinfecting agents and antiseptics	antibiotic efflux	ATP-binding cassette (ABC) antibiotic efflux pump; major facilitator superfamily (MFS) antibiotic efflux pump; resistance-nodulation-cell division (RND) antibiotic efflux pump
Matured cheese 1	ugd	100	98.97	peptide antibiotic	antibiotic target alteration	pmr phosphoethanolamine transferase
Matured cheese 2	AAC(6')-If	103.47	97.22	aminoglycoside antibiotic	antibiotic inactivation	AAC(6')
Matured cheese 2	AAC(6')-Ii	93.41	98.82	aminoglycoside antibiotic	antibiotic inactivation	AAC(6')
Matured cheese 2	AAC(6')-Iih	100	100	aminoglycoside antibiotic	antibiotic inactivation	AAC(6')
Matured cheese 2	acrB	100	94.66	fluoroquinolone antibiotic; cephalosporin; glycylcycline; penam; tetracycline antibiotic; rifamycin antibiotic; phenicol antibiotic; disinfecting agents and antiseptics	antibiotic efflux	resistance-nodulation-cell division (RND) antibiotic efflux pump
Matured cheese 2	vanY gene in vanG cluster	94.98	37.7	glycopeptide antibiotic	antibiotic target alteration	vanY; glycopeptide resistance gene cluster
Matured cheese 2	acrD	100	100	aminoglycoside antibiotic	antibiotic efflux	resistance-nodulation-cell division (RND) antibiotic efflux pump
Matured cheese 2	vanW gene in vanG cluster	41.28	35.14	glycopeptide antibiotic	antibiotic target alteration	vanW; glycopeptide resistance gene cluster
Matured cheese 2	AcrE	100	100	fluoroquinolone antibiotic; cephalosporin; cephamycin; penam	antibiotic efflux	resistance-nodulation-cell division (RND) antibiotic efflux pump
Matured cheese 2	AcrF	100	99.61	fluoroquinolone antibiotic; cephalosporin; cephamycin; penam	antibiotic efflux	resistance-nodulation-cell division (RND) antibiotic efflux pump
Matured cheese 2	AcrS	100	100	fluoroquinolone antibiotic; cephalosporin; glycylcycline; cephamycin; penam; tetracycline antibiotic; rifamycin antibiotic; phenicol antibiotic; disinfecting agents and antiseptics	antibiotic efflux	resistance-nodulation-cell division (RND) antibiotic efflux pump
Matured cheese 2	ACT-5	108.92	99.74	carbapenem; cephalosporin; cephamycin; penam	antibiotic inactivation	ACT beta-lactamase
Matured cheese 2	adeF	99.15	61.15	fluoroquinolone antibiotic; tetracycline antibiotic	antibiotic efflux	resistance-nodulation-cell division (RND) antibiotic efflux pump
Matured cheese 2	ANT(3'')-IIa	94.12	89.07	aminoglycoside antibiotic	antibiotic inactivation	ANT(3'')
Matured cheese 2	ArnT	97.82	90.35	peptide antibiotic	antibiotic target alteration	pmr phosphoethanolamine transferase
Matured cheese 2	vanG	104.3	39.5	glycopeptide antibiotic	antibiotic target alteration	glycopeptide resistance gene cluster; Van ligase
Matured cheese 2	bacA	100	99.63	peptide antibiotic	antibiotic target alteration	undecaprenyl pyrophosphate related proteins
Matured cheese 2	baeR	100	99.58	aminoglycoside antibiotic; aminocoumarin antibiotic	antibiotic efflux	resistance-nodulation-cell division (RND) antibiotic efflux pump
Matured cheese 2	baeS	100	100	aminoglycoside antibiotic; aminocoumarin antibiotic	antibiotic efflux	resistance-nodulation-cell division (RND) antibiotic efflux pump
Matured cheese 2	cmx	100	99.74	phenicol antibiotic	antibiotic efflux	major facilitator superfamily (MFS) antibiotic efflux pump
Matured cheese 2	CMY-101	100	100	cephamycin	antibiotic inactivation	CMY beta-lactamase
Matured cheese 2	CMY-65	100	100	cephamycin	antibiotic inactivation	CMY beta-lactamase
Matured cheese 2	cpxA	100	99.12	aminoglycoside antibiotic; aminocoumarin antibiotic	antibiotic efflux	resistance-nodulation-cell division (RND) antibiotic efflux pump
Matured cheese 2	CRP	100	99.52	macrolide antibiotic; fluoroquinolone antibiotic; penam	antibiotic efflux	resistance-nodulation-cell division (RND) antibiotic efflux pump
Matured cheese 2	dfrE	100	98.17	diaminopyrimidine antibiotic	antibiotic target replacement	trimethoprim resistant dihydrofolate reductase dfr
Matured cheese 2	eatAv	100	99	pleuromutilin antibiotic	antibiotic target protection	Miscellaneous ABC-F subfamily ATP-binding cassette ribosomal protection proteins
Matured cheese 2	EC-14	102.92	98.14	cephalosporin	antibiotic inactivation	EC beta-lactamase
Matured cheese 2	efrA	100	99.65	macrolide antibiotic; fluoroquinolone antibiotic; rifamycin antibiotic	antibiotic efflux	ATP-binding cassette (ABC) antibiotic efflux pump
Matured cheese 2	emeA	97.71	97.71	disinfecting agents and antiseptics	antibiotic efflux	multidrug and toxic compound extrusion (MATE) transporter
Matured cheese 2	emrA	100	99.74	fluoroquinolone antibiotic	antibiotic efflux	major facilitator superfamily (MFS) antibiotic efflux pump
Matured cheese 2	emrB	100	100	fluoroquinolone antibiotic	antibiotic efflux	major facilitator superfamily (MFS) antibiotic efflux pump
Matured cheese 2	emrK	110.26	99.72	tetracycline antibiotic	antibiotic efflux	major facilitator superfamily (MFS) antibiotic efflux pump
Matured cheese 2	emrR	100	100	fluoroquinolone antibiotic	antibiotic efflux	major facilitator superfamily (MFS) antibiotic efflux pump
Matured cheese 2	vanT gene in vanG cluster	51.97	34.42	glycopeptide antibiotic	antibiotic target alteration	glycopeptide resistance gene cluster; vanT
Matured cheese 2	emrY	100	99.61	tetracycline antibiotic	antibiotic efflux	major facilitator superfamily (MFS) antibiotic efflux pump
Matured cheese 2	eptA	101.83	100	peptide antibiotic	antibiotic target alteration	pmr phosphoethanolamine transferase
Matured cheese 2	eptB	98.08	89.89	peptide antibiotic	antibiotic target alteration	pmr phosphoethanolamine transferase
Matured cheese 2	Escherichia coli acrA	100	99.75	fluoroquinolone antibiotic; cephalosporin; glycylcycline; penam; tetracycline antibiotic; rifamycin antibiotic; phenicol antibiotic; disinfecting agents and antiseptics	antibiotic efflux	resistance-nodulation-cell division (RND) antibiotic efflux pump
Matured cheese 2	Escherichia coli AcrAB-TolC with AcrR mutation conferring resistance to ciprofloxacin, tetracycline, and ceftazidime	97.67	100	fluoroquinolone antibiotic; cephalosporin; glycylcycline; penam; tetracycline antibiotic; rifamycin antibiotic; phenicol antibiotic; disinfecting agents and antiseptics	antibiotic target alteration; antibiotic efflux	resistance-nodulation-cell division (RND) antibiotic efflux pump
Matured cheese 2	vanY gene in vanM cluster	100.86	40.15	glycopeptide antibiotic	antibiotic target alteration	vanY; glycopeptide resistance gene cluster
Matured cheese 2	vanY gene in vanF cluster	85.32	29.22	glycopeptide antibiotic	antibiotic target alteration	vanY; glycopeptide resistance gene cluster
Matured cheese 2	Escherichia coli AcrAB-TolC with MarR mutations conferring resistance to ciprofloxacin and tetracycline	100	100	fluoroquinolone antibiotic; cephalosporin; glycylcycline; penam; tetracycline antibiotic; rifamycin antibiotic; phenicol antibiotic; disinfecting agents and antiseptics	antibiotic target alteration; antibiotic efflux	resistance-nodulation-cell division (RND) antibiotic efflux pump
Matured cheese 2	Escherichia coli EF-Tu mutants conferring resistance to Pulvomycin	89	99.73	elfamycin antibiotic	antibiotic target alteration	elfamycin resistant EF-Tu
Matured cheese 2	Escherichia coli emrE	100	98.18	macrolide antibiotic	antibiotic efflux	small multidrug resistance (SMR) antibiotic efflux pump
Matured cheese 2	Escherichia coli GlpT with mutation conferring resistance to fosfomycin	100	99.78	phosphonic acid antibiotic	antibiotic target alteration	antibiotic-resistant GlpT
Matured cheese 2	Escherichia coli mdfA	100	97.07	tetracycline antibiotic; disinfecting agents and antiseptics	antibiotic efflux	major facilitator superfamily (MFS) antibiotic efflux pump
Matured cheese 2	Escherichia coli soxR with mutation conferring antibiotic resistance	100	100	fluoroquinolone antibiotic; cephalosporin; glycylcycline; penam; tetracycline antibiotic; rifamycin antibiotic; phenicol antibiotic; disinfecting agents and antiseptics	antibiotic target alteration; antibiotic efflux	ATP-binding cassette (ABC) antibiotic efflux pump; major facilitator superfamily (MFS) antibiotic efflux pump; resistance-nodulation-cell division (RND) antibiotic efflux pump
Matured cheese 2	Escherichia coli soxS with mutation conferring antibiotic resistance	100	100	fluoroquinolone antibiotic; monobactam; carbapenem; cephalosporin; glycylcycline; cephamycin; penam; tetracycline antibiotic; rifamycin antibiotic; phenicol antibiotic; penem; disinfecting agents and antiseptics	antibiotic target alteration; antibiotic efflux; reduced permeability to antibiotic	ATP-binding cassette (ABC) antibiotic efflux pump; major facilitator superfamily (MFS) antibiotic efflux pump; resistance-nodulation-cell division (RND) antibiotic efflux pump; General Bacterial Porin with reduced permeability to beta-lactams
Matured cheese 2	vanY gene in vanB cluster	82.09	56.59	glycopeptide antibiotic	antibiotic target alteration	vanY; glycopeptide resistance gene cluster
Matured cheese 2	Escherichia coli UhpT with mutation conferring resistance to fosfomycin	100	96.27	phosphonic acid antibiotic	antibiotic target alteration	antibiotic-resistant UhpT
Matured cheese 2	evgA	100	100	macrolide antibiotic; fluoroquinolone antibiotic; penam; tetracycline antibiotic	antibiotic efflux	major facilitator superfamily (MFS) antibiotic efflux pump; resistance-nodulation-cell division (RND) antibiotic efflux pump
Matured cheese 2	evgS	100	100	macrolide antibiotic; fluoroquinolone antibiotic; penam; tetracycline antibiotic	antibiotic efflux	major facilitator superfamily (MFS) antibiotic efflux pump; resistance-nodulation-cell division (RND) antibiotic efflux pump
Matured cheese 2	FosA2	100	95.74	phosphonic acid antibiotic	antibiotic inactivation	fosfomycin thiol transferase
Matured cheese 2	fosA5	100	89.21	fluoroquinolone antibiotic; aminoglycoside antibiotic; phosphonic acid antibiotic	antibiotic inactivation	fosfomycin thiol transferase
Matured cheese 2	gadX	100	100	macrolide antibiotic; fluoroquinolone antibiotic; penam	antibiotic efflux	resistance-nodulation-cell division (RND) antibiotic efflux pump
Matured cheese 2	H-NS	109.49	100	macrolide antibiotic; fluoroquinolone antibiotic; cephalosporin; cephamycin; penam; tetracycline antibiotic	antibiotic efflux	major facilitator superfamily (MFS) antibiotic efflux pump; resistance-nodulation-cell division (RND) antibiotic efflux pump
Matured cheese 2	ICR-Mo	101.79	95.6	peptide antibiotic	antibiotic target alteration	intrinsic colistin resistant phosphoethanolamine transferase
Matured cheese 2	FosI	88.06	44.74	phosphonic acid antibiotic	antibiotic inactivation	fosfomycin thiol transferase
Matured cheese 2	kdpE	98.67	99.55	aminoglycoside antibiotic	antibiotic efflux	kdpDE
Matured cheese 2	Klebsiella pneumoniae KpnE	70	92.86	macrolide antibiotic; aminoglycoside antibiotic; cephalosporin; tetracycline antibiotic; peptide antibiotic; rifamycin antibiotic; disinfecting agents and antiseptics	antibiotic efflux	small multidrug resistance (SMR) antibiotic efflux pump
Matured cheese 2	Klebsiella pneumoniae KpnF	100	91.74	macrolide antibiotic; aminoglycoside antibiotic; cephalosporin; tetracycline antibiotic; peptide antibiotic; rifamycin antibiotic; disinfecting agents and antiseptics	antibiotic efflux	small multidrug resistance (SMR) antibiotic efflux pump
Matured cheese 2	Klebsiella pneumoniae KpnG	100	94.62	macrolide antibiotic; fluoroquinolone antibiotic; aminoglycoside antibiotic; carbapenem; cephalosporin; penam; peptide antibiotic; penem	antibiotic efflux	major facilitator superfamily (MFS) antibiotic efflux pump
Matured cheese 2	leuO	100	99.04	nucleoside antibiotic; disinfecting agents and antiseptics	antibiotic efflux	major facilitator superfamily (MFS) antibiotic efflux pump
Matured cheese 2	lmrD	100	100	lincosamide antibiotic	antibiotic efflux	ATP-binding cassette (ABC) antibiotic efflux pump
Matured cheese 2	lsaA	100	98.59	lincosamide antibiotic; streptogramin antibiotic; streptogramin A antibiotic; streptogramin B antibiotic; pleuromutilin antibiotic	antibiotic target protection	lsa-type ABC-F protein
Matured cheese 2	lsaD	100	94.57	lincosamide antibiotic; streptogramin antibiotic; streptogramin A antibiotic; pleuromutilin antibiotic	antibiotic target protection	lsa-type ABC-F protein
Matured cheese 2	marA	100	100	fluoroquinolone antibiotic; monobactam; carbapenem; cephalosporin; glycylcycline; cephamycin; penam; tetracycline antibiotic; rifamycin antibiotic; phenicol antibiotic; penem; disinfecting agents and antiseptics	antibiotic efflux; reduced permeability to antibiotic	resistance-nodulation-cell division (RND) antibiotic efflux pump; General Bacterial Porin with reduced permeability to beta-lactams
Matured cheese 2	mdtA	109.64	100	aminocoumarin antibiotic	antibiotic efflux	resistance-nodulation-cell division (RND) antibiotic efflux pump
Matured cheese 2	qacG	100.93	51.89	disinfecting agents and antiseptics	antibiotic efflux	small multidrug resistance (SMR) antibiotic efflux pump
Matured cheese 2	mdtB	100	100	aminocoumarin antibiotic	antibiotic efflux	resistance-nodulation-cell division (RND) antibiotic efflux pump
Matured cheese 2	mdtC	100.1	93.27	aminocoumarin antibiotic	antibiotic efflux	resistance-nodulation-cell division (RND) antibiotic efflux pump
Matured cheese 2	mdtE	100	99.74	macrolide antibiotic; fluoroquinolone antibiotic; penam	antibiotic efflux	resistance-nodulation-cell division (RND) antibiotic efflux pump
Matured cheese 2	mdtF	100	100	macrolide antibiotic; fluoroquinolone antibiotic; penam	antibiotic efflux	resistance-nodulation-cell division (RND) antibiotic efflux pump
Matured cheese 2	mdtG	100	100	phosphonic acid antibiotic	antibiotic efflux	major facilitator superfamily (MFS) antibiotic efflux pump
Matured cheese 2	mdtH	100	100	fluoroquinolone antibiotic	antibiotic efflux	major facilitator superfamily (MFS) antibiotic efflux pump
Matured cheese 2	mdtM	100	98.05	fluoroquinolone antibiotic; lincosamide antibiotic; nucleoside antibiotic; phenicol antibiotic; disinfecting agents and antiseptics	antibiotic efflux	major facilitator superfamily (MFS) antibiotic efflux pump
Matured cheese 2	mdtN	100	100	nucleoside antibiotic; disinfecting agents and antiseptics	antibiotic efflux	major facilitator superfamily (MFS) antibiotic efflux pump
Matured cheese 2	mdtO	100	99.56	nucleoside antibiotic; disinfecting agents and antiseptics	antibiotic efflux	major facilitator superfamily (MFS) antibiotic efflux pump
Matured cheese 2	mdtP	100	99.8	nucleoside antibiotic; disinfecting agents and antiseptics	antibiotic efflux	major facilitator superfamily (MFS) antibiotic efflux pump
Matured cheese 2	mreA	100.64	72.61	macrolide antibiotic	antibiotic efflux	major facilitator superfamily (MFS) antibiotic efflux pump
Matured cheese 2	msbA	100	99.48	nitroimidazole antibiotic	antibiotic efflux	ATP-binding cassette (ABC) antibiotic efflux pump
Matured cheese 2	norC	77.06	99.16	fluoroquinolone antibiotic; disinfecting agents and antiseptics	antibiotic efflux	major facilitator superfamily (MFS) antibiotic efflux pump
Matured cheese 2	oqxA	100	92.07	fluoroquinolone antibiotic; glycylcycline; tetracycline antibiotic; diaminopyrimidine antibiotic; nitrofuran antibiotic	antibiotic efflux	resistance-nodulation-cell division (RND) antibiotic efflux pump
Matured cheese 2	oqxB	100	96.76	fluoroquinolone antibiotic; glycylcycline; tetracycline antibiotic; diaminopyrimidine antibiotic; nitrofuran antibiotic	antibiotic efflux	resistance-nodulation-cell division (RND) antibiotic efflux pump
Matured cheese 2	ORN-1	100	100	carbapenem; cephalosporin	antibiotic inactivation	ORN beta-lactamase
Matured cheese 2	OXY-1-2	100	100	monobactam; cephalosporin; penam	antibiotic inactivation	OXY beta-lactamase
Matured cheese 2	patA	100.89	67.73	fluoroquinolone antibiotic	antibiotic efflux	ATP-binding cassette (ABC) antibiotic efflux pump
Matured cheese 2	patB	101.02	68.24	fluoroquinolone antibiotic	antibiotic efflux	ATP-binding cassette (ABC) antibiotic efflux pump
Matured cheese 2	PmrF	100	100	peptide antibiotic	antibiotic target alteration	pmr phosphoethanolamine transferase
Matured cheese 2	Haemophilus influenzae PBP3 conferring resistance to beta-lactam antibiotics	96.39	52.57	cephalosporin; cephamycin; penam	antibiotic target alteration	Penicillin-binding protein mutations conferring resistance to beta-lactam antibiotics
Matured cheese 2	qacEdelta1	100	100	disinfecting agents and antiseptics	antibiotic efflux	major facilitator superfamily (MFS) antibiotic efflux pump
Matured cheese 2	ramA	91.13	95.58	fluoroquinolone antibiotic; monobactam; carbapenem; cephalosporin; glycylcycline; cephamycin; penam; tetracycline antibiotic; rifamycin antibiotic; phenicol antibiotic; penem; disinfecting agents and antiseptics	antibiotic efflux; reduced permeability to antibiotic	resistance-nodulation-cell division (RND) antibiotic efflux pump; General Bacterial Porin with reduced permeability to beta-lactams
Matured cheese 2	rsmA	137.7	89.09	fluoroquinolone antibiotic; diaminopyrimidine antibiotic; phenicol antibiotic	antibiotic efflux	resistance-nodulation-cell division (RND) antibiotic efflux pump
Matured cheese 2	tet(M)	100	96.56	tetracycline antibiotic	antibiotic target protection	tetracycline-resistant ribosomal protection protein
Matured cheese 2	TolC	99.6	99.8	macrolide antibiotic; fluoroquinolone antibiotic; aminoglycoside antibiotic; carbapenem; cephalosporin; glycylcycline; cephamycin; penam; tetracycline antibiotic; peptide antibiotic; aminocoumarin antibiotic; rifamycin antibiotic; phenicol antibiotic; penem; disinfecting agents and antiseptics	antibiotic efflux	ATP-binding cassette (ABC) antibiotic efflux pump; major facilitator superfamily (MFS) antibiotic efflux pump; resistance-nodulation-cell division (RND) antibiotic efflux pump
Matured cheese 2	YojI	100	100	peptide antibiotic	antibiotic efflux	ATP-binding cassette (ABC) antibiotic efflux pump
Matured cheese 3	AAC(6')-If	100	97.22	aminoglycoside antibiotic	antibiotic inactivation	AAC(6')
Matured cheese 3	vanY gene in vanA cluster	39.93	47.37	glycopeptide antibiotic	antibiotic target alteration	vanY; glycopeptide resistance gene cluster
Matured cheese 3	AAC(6')-Ii	100	99.45	aminoglycoside antibiotic	antibiotic inactivation	AAC(6')
Matured cheese 3	acrB	100	100	fluoroquinolone antibiotic; cephalosporin; glycylcycline; penam; tetracycline antibiotic; rifamycin antibiotic; phenicol antibiotic; disinfecting agents and antiseptics	antibiotic efflux	resistance-nodulation-cell division (RND) antibiotic efflux pump
Matured cheese 3	acrD	100	100	aminoglycoside antibiotic	antibiotic efflux	resistance-nodulation-cell division (RND) antibiotic efflux pump
Matured cheese 3	AcrE	100	100	fluoroquinolone antibiotic; cephalosporin; cephamycin; penam	antibiotic efflux	resistance-nodulation-cell division (RND) antibiotic efflux pump
Matured cheese 3	AcrF	100	99.61	fluoroquinolone antibiotic; cephalosporin; cephamycin; penam	antibiotic efflux	resistance-nodulation-cell division (RND) antibiotic efflux pump
Matured cheese 3	AcrS	100	100	fluoroquinolone antibiotic; cephalosporin; glycylcycline; cephamycin; penam; tetracycline antibiotic; rifamycin antibiotic; phenicol antibiotic; disinfecting agents and antiseptics	antibiotic efflux	resistance-nodulation-cell division (RND) antibiotic efflux pump
Matured cheese 3	ACT-5	108.92	99.74	carbapenem; cephalosporin; cephamycin; penam	antibiotic inactivation	ACT beta-lactamase
Matured cheese 3	adeF	99.81	61.77	fluoroquinolone antibiotic; tetracycline antibiotic	antibiotic efflux	resistance-nodulation-cell division (RND) antibiotic efflux pump
Matured cheese 3	ANT(3'')-IIa	88.54	88.38	aminoglycoside antibiotic	antibiotic inactivation	ANT(3'')
Matured cheese 3	ArnT	84.03	90.93	peptide antibiotic	antibiotic target alteration	pmr phosphoethanolamine transferase
Matured cheese 3	bacA	100	99.63	peptide antibiotic	antibiotic target alteration	undecaprenyl pyrophosphate related proteins
Matured cheese 3	baeR	100	99.58	aminoglycoside antibiotic; aminocoumarin antibiotic	antibiotic efflux	resistance-nodulation-cell division (RND) antibiotic efflux pump
Matured cheese 3	qacG	100.93	51.89	disinfecting agents and antiseptics	antibiotic efflux	small multidrug resistance (SMR) antibiotic efflux pump
Matured cheese 3	vanY gene in vanG cluster	94.98	37.7	glycopeptide antibiotic	antibiotic target alteration	vanY; glycopeptide resistance gene cluster
Matured cheese 3	baeS	100	100	aminoglycoside antibiotic; aminocoumarin antibiotic	antibiotic efflux	resistance-nodulation-cell division (RND) antibiotic efflux pump
Matured cheese 3	cmx	100	100	phenicol antibiotic	antibiotic efflux	major facilitator superfamily (MFS) antibiotic efflux pump
Matured cheese 3	CMY-101	100	100	cephamycin	antibiotic inactivation	CMY beta-lactamase
Matured cheese 3	CMY-65	100	100	cephamycin	antibiotic inactivation	CMY beta-lactamase
Matured cheese 3	cpxA	100	99.12	aminoglycoside antibiotic; aminocoumarin antibiotic	antibiotic efflux	resistance-nodulation-cell division (RND) antibiotic efflux pump
Matured cheese 3	vanG	104.3	39.5	glycopeptide antibiotic	antibiotic target alteration	glycopeptide resistance gene cluster; Van ligase
Matured cheese 3	CRP	100	99.52	macrolide antibiotic; fluoroquinolone antibiotic; penam	antibiotic efflux	resistance-nodulation-cell division (RND) antibiotic efflux pump
Matured cheese 3	dfrE	100	98.17	diaminopyrimidine antibiotic	antibiotic target replacement	trimethoprim resistant dihydrofolate reductase dfr
Matured cheese 3	eatAv	100	98.8	pleuromutilin antibiotic	antibiotic target protection	Miscellaneous ABC-F subfamily ATP-binding cassette ribosomal protection proteins
Matured cheese 3	vanW gene in vanI cluster	44.24	28.26	glycopeptide antibiotic	antibiotic target alteration	vanW; glycopeptide resistance gene cluster
Matured cheese 3	EC-14	102.92	98.14	cephalosporin	antibiotic inactivation	EC beta-lactamase
Matured cheese 3	efmA	105.14	99.77	macrolide antibiotic; fluoroquinolone antibiotic	antibiotic efflux	major facilitator superfamily (MFS) antibiotic efflux pump
Matured cheese 3	vanY gene in vanB cluster	70.15	56.71	glycopeptide antibiotic	antibiotic target alteration	vanY; glycopeptide resistance gene cluster
Matured cheese 3	efrA	100	99.65	macrolide antibiotic; fluoroquinolone antibiotic; rifamycin antibiotic	antibiotic efflux	ATP-binding cassette (ABC) antibiotic efflux pump
Matured cheese 3	qacG	74.77	42.5	disinfecting agents and antiseptics	antibiotic efflux	small multidrug resistance (SMR) antibiotic efflux pump
Matured cheese 3	emeA	97.71	97.71	disinfecting agents and antiseptics	antibiotic efflux	multidrug and toxic compound extrusion (MATE) transporter
Matured cheese 3	emrA	100	99.74	fluoroquinolone antibiotic	antibiotic efflux	major facilitator superfamily (MFS) antibiotic efflux pump
Matured cheese 3	emrB	100	100	fluoroquinolone antibiotic	antibiotic efflux	major facilitator superfamily (MFS) antibiotic efflux pump
Matured cheese 3	emrK	110.26	99.72	tetracycline antibiotic	antibiotic efflux	major facilitator superfamily (MFS) antibiotic efflux pump
Matured cheese 3	emrR	100	98.86	fluoroquinolone antibiotic	antibiotic efflux	major facilitator superfamily (MFS) antibiotic efflux pump
Matured cheese 3	emrY	100	100	tetracycline antibiotic	antibiotic efflux	major facilitator superfamily (MFS) antibiotic efflux pump
Matured cheese 3	eptA	101.83	100	peptide antibiotic	antibiotic target alteration	pmr phosphoethanolamine transferase
Matured cheese 3	vanY gene in vanM cluster	100.86	40.15	glycopeptide antibiotic	antibiotic target alteration	vanY; glycopeptide resistance gene cluster
Matured cheese 3	vanY gene in vanF cluster	85.32	29.22	glycopeptide antibiotic	antibiotic target alteration	vanY; glycopeptide resistance gene cluster
Matured cheese 3	eptB	98.08	89.89	peptide antibiotic	antibiotic target alteration	pmr phosphoethanolamine transferase
Matured cheese 3	Escherichia coli acrA	100	100	fluoroquinolone antibiotic; cephalosporin; glycylcycline; penam; tetracycline antibiotic; rifamycin antibiotic; phenicol antibiotic; disinfecting agents and antiseptics	antibiotic efflux	resistance-nodulation-cell division (RND) antibiotic efflux pump
Matured cheese 3	Escherichia coli AcrAB-TolC with AcrR mutation conferring resistance to ciprofloxacin, tetracycline, and ceftazidime	100	100	fluoroquinolone antibiotic; cephalosporin; glycylcycline; penam; tetracycline antibiotic; rifamycin antibiotic; phenicol antibiotic; disinfecting agents and antiseptics	antibiotic target alteration; antibiotic efflux	resistance-nodulation-cell division (RND) antibiotic efflux pump
Matured cheese 3	vanH gene in vanA cluster	103.11	35.02	glycopeptide antibiotic	antibiotic target alteration	vanH; glycopeptide resistance gene cluster
Matured cheese 3	Escherichia coli AcrAB-TolC with MarR mutations conferring resistance to ciprofloxacin and tetracycline	81.94	100	fluoroquinolone antibiotic; cephalosporin; glycylcycline; penam; tetracycline antibiotic; rifamycin antibiotic; phenicol antibiotic; disinfecting agents and antiseptics	antibiotic target alteration; antibiotic efflux	resistance-nodulation-cell division (RND) antibiotic efflux pump
Matured cheese 3	Escherichia coli EF-Tu mutants conferring resistance to Pulvomycin	96.33	98.73	elfamycin antibiotic	antibiotic target alteration	elfamycin resistant EF-Tu
Matured cheese 3	Escherichia coli emrE	100	98.18	macrolide antibiotic	antibiotic efflux	small multidrug resistance (SMR) antibiotic efflux pump
Matured cheese 3	qacG	100	54.81	disinfecting agents and antiseptics	antibiotic efflux	small multidrug resistance (SMR) antibiotic efflux pump
Matured cheese 3	Escherichia coli GlpT with mutation conferring resistance to fosfomycin	100	99.78	phosphonic acid antibiotic	antibiotic target alteration	antibiotic-resistant GlpT
Matured cheese 3	ArnT	50.64	92.47	peptide antibiotic	antibiotic target alteration	pmr phosphoethanolamine transferase
Matured cheese 3	nimA	91.48	48.15	nitroimidazole antibiotic	antibiotic inactivation	nitroimidazole reductase
Matured cheese 3	Escherichia coli mdfA	100	96.83	tetracycline antibiotic; disinfecting agents and antiseptics	antibiotic efflux	major facilitator superfamily (MFS) antibiotic efflux pump
Matured cheese 3	Escherichia coli soxR with mutation conferring antibiotic resistance	100	100	fluoroquinolone antibiotic; cephalosporin; glycylcycline; penam; tetracycline antibiotic; rifamycin antibiotic; phenicol antibiotic; disinfecting agents and antiseptics	antibiotic target alteration; antibiotic efflux	ATP-binding cassette (ABC) antibiotic efflux pump; major facilitator superfamily (MFS) antibiotic efflux pump; resistance-nodulation-cell division (RND) antibiotic efflux pump
Matured cheese 3	Escherichia coli soxS with mutation conferring antibiotic resistance	100	100	fluoroquinolone antibiotic; monobactam; carbapenem; cephalosporin; glycylcycline; cephamycin; penam; tetracycline antibiotic; rifamycin antibiotic; phenicol antibiotic; penem; disinfecting agents and antiseptics	antibiotic target alteration; antibiotic efflux; reduced permeability to antibiotic	ATP-binding cassette (ABC) antibiotic efflux pump; major facilitator superfamily (MFS) antibiotic efflux pump; resistance-nodulation-cell division (RND) antibiotic efflux pump; General Bacterial Porin with reduced permeability to beta-lactams
Matured cheese 3	Escherichia coli UhpT with mutation conferring resistance to fosfomycin	100	96.27	phosphonic acid antibiotic	antibiotic target alteration	antibiotic-resistant UhpT
Matured cheese 3	FosA2	100	95.74	phosphonic acid antibiotic	antibiotic inactivation	fosfomycin thiol transferase
Matured cheese 3	qacG	100.93	44.34	disinfecting agents and antiseptics	antibiotic efflux	small multidrug resistance (SMR) antibiotic efflux pump
Matured cheese 3	fosA5	100	89.21	fluoroquinolone antibiotic; aminoglycoside antibiotic; phosphonic acid antibiotic	antibiotic inactivation	fosfomycin thiol transferase
Matured cheese 3	vanT gene in vanG cluster	52.11	34.24	glycopeptide antibiotic	antibiotic target alteration	glycopeptide resistance gene cluster; vanT
Matured cheese 3	gadX	100	100	macrolide antibiotic; fluoroquinolone antibiotic; penam	antibiotic efflux	resistance-nodulation-cell division (RND) antibiotic efflux pump
Matured cheese 3	H-NS	102.92	100	macrolide antibiotic; fluoroquinolone antibiotic; cephalosporin; cephamycin; penam; tetracycline antibiotic	antibiotic efflux	major facilitator superfamily (MFS) antibiotic efflux pump; resistance-nodulation-cell division (RND) antibiotic efflux pump
Matured cheese 3	ICR-Mo	101.79	95.6	peptide antibiotic	antibiotic target alteration	intrinsic colistin resistant phosphoethanolamine transferase
Matured cheese 3	kdpE	100	99.56	aminoglycoside antibiotic	antibiotic efflux	kdpDE
Matured cheese 3	Klebsiella pneumoniae KpnE	100	86.67	macrolide antibiotic; aminoglycoside antibiotic; cephalosporin; tetracycline antibiotic; peptide antibiotic; rifamycin antibiotic; disinfecting agents and antiseptics	antibiotic efflux	small multidrug resistance (SMR) antibiotic efflux pump
Matured cheese 3	Klebsiella pneumoniae KpnF	100	100	macrolide antibiotic; aminoglycoside antibiotic; cephalosporin; tetracycline antibiotic; peptide antibiotic; rifamycin antibiotic; disinfecting agents and antiseptics	antibiotic efflux	small multidrug resistance (SMR) antibiotic efflux pump
Matured cheese 3	vanW gene in vanG cluster	37.72	35.71	glycopeptide antibiotic	antibiotic target alteration	vanW; glycopeptide resistance gene cluster
Matured cheese 3	Klebsiella pneumoniae KpnG	100	94.62	macrolide antibiotic; fluoroquinolone antibiotic; aminoglycoside antibiotic; carbapenem; cephalosporin; penam; peptide antibiotic; penem	antibiotic efflux	major facilitator superfamily (MFS) antibiotic efflux pump
Matured cheese 3	Klebsiella pneumoniae KpnH	100	93.43	macrolide antibiotic; fluoroquinolone antibiotic; aminoglycoside antibiotic; carbapenem; cephalosporin; penam; peptide antibiotic; penem	antibiotic efflux	major facilitator superfamily (MFS) antibiotic efflux pump
Matured cheese 3	leuO	101.91	99.04	nucleoside antibiotic; disinfecting agents and antiseptics	antibiotic efflux	major facilitator superfamily (MFS) antibiotic efflux pump
Matured cheese 3	lmrD	100	100	lincosamide antibiotic	antibiotic efflux	ATP-binding cassette (ABC) antibiotic efflux pump
Matured cheese 3	lsaA	100	98.59	lincosamide antibiotic; streptogramin antibiotic; streptogramin A antibiotic; streptogramin B antibiotic; pleuromutilin antibiotic	antibiotic target protection	lsa-type ABC-F protein
Matured cheese 3	lsaD	100	94.57	lincosamide antibiotic; streptogramin antibiotic; streptogramin A antibiotic; pleuromutilin antibiotic	antibiotic target protection	lsa-type ABC-F protein
Matured cheese 3	marA	100	100	fluoroquinolone antibiotic; monobactam; carbapenem; cephalosporin; glycylcycline; cephamycin; penam; tetracycline antibiotic; rifamycin antibiotic; phenicol antibiotic; penem; disinfecting agents and antiseptics	antibiotic efflux; reduced permeability to antibiotic	resistance-nodulation-cell division (RND) antibiotic efflux pump; General Bacterial Porin with reduced permeability to beta-lactams
Matured cheese 3	mdtA	109.64	100	aminocoumarin antibiotic	antibiotic efflux	resistance-nodulation-cell division (RND) antibiotic efflux pump
Matured cheese 3	mdtB	100	100	aminocoumarin antibiotic	antibiotic efflux	resistance-nodulation-cell division (RND) antibiotic efflux pump
Matured cheese 3	mdtC	100	99.8	aminocoumarin antibiotic	antibiotic efflux	resistance-nodulation-cell division (RND) antibiotic efflux pump
Matured cheese 3	qacJ	74.77	53.75	disinfecting agents and antiseptics	antibiotic efflux	small multidrug resistance (SMR) antibiotic efflux pump
Matured cheese 3	mdtE	100	99.74	macrolide antibiotic; fluoroquinolone antibiotic; penam	antibiotic efflux	resistance-nodulation-cell division (RND) antibiotic efflux pump
Matured cheese 3	mdtF	100	100	macrolide antibiotic; fluoroquinolone antibiotic; penam	antibiotic efflux	resistance-nodulation-cell division (RND) antibiotic efflux pump
Matured cheese 3	mdtG	100	100	phosphonic acid antibiotic	antibiotic efflux	major facilitator superfamily (MFS) antibiotic efflux pump
Matured cheese 3	mdtH	100	100	fluoroquinolone antibiotic	antibiotic efflux	major facilitator superfamily (MFS) antibiotic efflux pump
Matured cheese 3	mdtM	100	97.8	fluoroquinolone antibiotic; lincosamide antibiotic; nucleoside antibiotic; phenicol antibiotic; disinfecting agents and antiseptics	antibiotic efflux	major facilitator superfamily (MFS) antibiotic efflux pump
Matured cheese 3	mdtN	100	100	nucleoside antibiotic; disinfecting agents and antiseptics	antibiotic efflux	major facilitator superfamily (MFS) antibiotic efflux pump
Matured cheese 3	mdtO	100	99.56	nucleoside antibiotic; disinfecting agents and antiseptics	antibiotic efflux	major facilitator superfamily (MFS) antibiotic efflux pump
Matured cheese 3	mdtP	100	99.8	nucleoside antibiotic; disinfecting agents and antiseptics	antibiotic efflux	major facilitator superfamily (MFS) antibiotic efflux pump
Matured cheese 3	mreA	100.64	72.61	macrolide antibiotic	antibiotic efflux	major facilitator superfamily (MFS) antibiotic efflux pump
Matured cheese 3	msbA	100	99.83	nitroimidazole antibiotic	antibiotic efflux	ATP-binding cassette (ABC) antibiotic efflux pump
Matured cheese 3	Mycobacterium tuberculosis rpsL mutations conferring resistance to Streptomycin	100	87.8	aminoglycoside antibiotic	antibiotic target alteration	antibiotic-resistant rpsL
Matured cheese 3	oqxA	100	92.07	fluoroquinolone antibiotic; glycylcycline; tetracycline antibiotic; diaminopyrimidine antibiotic; nitrofuran antibiotic	antibiotic efflux	resistance-nodulation-cell division (RND) antibiotic efflux pump
Matured cheese 3	qacG	107.48	45.28	disinfecting agents and antiseptics	antibiotic efflux	small multidrug resistance (SMR) antibiotic efflux pump
Matured cheese 3	oqxB	97.43	97.07	fluoroquinolone antibiotic; glycylcycline; tetracycline antibiotic; diaminopyrimidine antibiotic; nitrofuran antibiotic	antibiotic efflux	resistance-nodulation-cell division (RND) antibiotic efflux pump
Matured cheese 3	ORN-1	100	100	carbapenem; cephalosporin	antibiotic inactivation	ORN beta-lactamase
Matured cheese 3	OXY-1-4	100	99.31	monobactam; cephalosporin; penam	antibiotic inactivation	OXY beta-lactamase
Matured cheese 3	patA	100.89	67.73	fluoroquinolone antibiotic	antibiotic efflux	ATP-binding cassette (ABC) antibiotic efflux pump
Matured cheese 3	patB	101.02	68.24	fluoroquinolone antibiotic	antibiotic efflux	ATP-binding cassette (ABC) antibiotic efflux pump
Matured cheese 3	Haemophilus influenzae PBP3 conferring resistance to beta-lactam antibiotics	96.39	53.11	cephalosporin; cephamycin; penam	antibiotic target alteration	Penicillin-binding protein mutations conferring resistance to beta-lactam antibiotics
Matured cheese 3	PmrF	100	100	peptide antibiotic	antibiotic target alteration	pmr phosphoethanolamine transferase
Matured cheese 3	qacEdelta1	100	100	disinfecting agents and antiseptics	antibiotic efflux	major facilitator superfamily (MFS) antibiotic efflux pump
Matured cheese 3	ramA	91.13	95.58	fluoroquinolone antibiotic; monobactam; carbapenem; cephalosporin; glycylcycline; cephamycin; penam; tetracycline antibiotic; rifamycin antibiotic; phenicol antibiotic; penem; disinfecting agents and antiseptics	antibiotic efflux; reduced permeability to antibiotic	resistance-nodulation-cell division (RND) antibiotic efflux pump; General Bacterial Porin with reduced permeability to beta-lactams
Matured cheese 3	rsmA	100	85.25	fluoroquinolone antibiotic; diaminopyrimidine antibiotic; phenicol antibiotic	antibiotic efflux	resistance-nodulation-cell division (RND) antibiotic efflux pump
Matured cheese 3	sul1	100	100	sulfonamide antibiotic	antibiotic target replacement	sulfonamide resistant sul
Matured cheese 3	tet(33)	102.95	99.51	tetracycline antibiotic	antibiotic efflux	major facilitator superfamily (MFS) antibiotic efflux pump
Matured cheese 3	tet(M)	100	96.4	tetracycline antibiotic	antibiotic target protection	tetracycline-resistant ribosomal protection protein
Matured cheese 3	TolC	99.6	99.8	macrolide antibiotic; fluoroquinolone antibiotic; aminoglycoside antibiotic; carbapenem; cephalosporin; glycylcycline; cephamycin; penam; tetracycline antibiotic; peptide antibiotic; aminocoumarin antibiotic; rifamycin antibiotic; phenicol antibiotic; penem; disinfecting agents and antiseptics	antibiotic efflux	ATP-binding cassette (ABC) antibiotic efflux pump; major facilitator superfamily (MFS) antibiotic efflux pump; resistance-nodulation-cell division (RND) antibiotic efflux pump
Matured cheese 3	ugd	100	98.97	peptide antibiotic	antibiotic target alteration	pmr phosphoethanolamine transferase
Matured cheese 3	YojI	100	100	peptide antibiotic	antibiotic efflux	ATP-binding cassette (ABC) antibiotic efflux pump
Matured cheese 4	AAC(6')-Ii	93.41	98.82	aminoglycoside antibiotic	antibiotic inactivation	AAC(6')
Matured cheese 4	AAC(6')-Iih	100	100	aminoglycoside antibiotic	antibiotic inactivation	AAC(6')
Matured cheese 4	acrB	100	99.62	fluoroquinolone antibiotic; cephalosporin; glycylcycline; penam; tetracycline antibiotic; rifamycin antibiotic; phenicol antibiotic; disinfecting agents and antiseptics	antibiotic efflux	resistance-nodulation-cell division (RND) antibiotic efflux pump
Matured cheese 4	vanY gene in vanG cluster	58.42	35.71	glycopeptide antibiotic	antibiotic target alteration	vanY; glycopeptide resistance gene cluster
Matured cheese 4	acrD	100	99.9	aminoglycoside antibiotic	antibiotic efflux	resistance-nodulation-cell division (RND) antibiotic efflux pump
Matured cheese 4	AcrE	100	100	fluoroquinolone antibiotic; cephalosporin; cephamycin; penam	antibiotic efflux	resistance-nodulation-cell division (RND) antibiotic efflux pump
Matured cheese 4	AcrF	100	99.52	fluoroquinolone antibiotic; cephalosporin; cephamycin; penam	antibiotic efflux	resistance-nodulation-cell division (RND) antibiotic efflux pump
Matured cheese 4	AcrS	100	100	fluoroquinolone antibiotic; cephalosporin; glycylcycline; cephamycin; penam; tetracycline antibiotic; rifamycin antibiotic; phenicol antibiotic; disinfecting agents and antiseptics	antibiotic efflux	resistance-nodulation-cell division (RND) antibiotic efflux pump
Matured cheese 4	ACT-5	108.92	99.74	carbapenem; cephalosporin; cephamycin; penam	antibiotic inactivation	ACT beta-lactamase
Matured cheese 4	vanY gene in vanG cluster	94.98	37.7	glycopeptide antibiotic	antibiotic target alteration	vanY; glycopeptide resistance gene cluster
Matured cheese 4	adeF	99.81	61.77	fluoroquinolone antibiotic; tetracycline antibiotic	antibiotic efflux	resistance-nodulation-cell division (RND) antibiotic efflux pump
Matured cheese 4	ArnT	100	88.02	peptide antibiotic	antibiotic target alteration	pmr phosphoethanolamine transferase
Matured cheese 4	vanY gene in vanG cluster	88.89	34.38	glycopeptide antibiotic	antibiotic target alteration	vanY; glycopeptide resistance gene cluster
Matured cheese 4	bacA	100	100	peptide antibiotic	antibiotic target alteration	undecaprenyl pyrophosphate related proteins
Matured cheese 4	qacG	102.8	41.35	disinfecting agents and antiseptics	antibiotic efflux	small multidrug resistance (SMR) antibiotic efflux pump
Matured cheese 4	baeR	100	99.58	aminoglycoside antibiotic; aminocoumarin antibiotic	antibiotic efflux	resistance-nodulation-cell division (RND) antibiotic efflux pump
Matured cheese 4	baeS	100	100	aminoglycoside antibiotic; aminocoumarin antibiotic	antibiotic efflux	resistance-nodulation-cell division (RND) antibiotic efflux pump
Matured cheese 4	CMY-136	86.88	94.86	cephalosporin; cephamycin	antibiotic inactivation	CMY beta-lactamase
Matured cheese 4	CMY-65	100	100	cephamycin	antibiotic inactivation	CMY beta-lactamase
Matured cheese 4	CMY-82	100	99.48	cephamycin	antibiotic inactivation	CMY beta-lactamase
Matured cheese 4	cpxA	100	99.12	aminoglycoside antibiotic; aminocoumarin antibiotic	antibiotic efflux	resistance-nodulation-cell division (RND) antibiotic efflux pump
Matured cheese 4	vanY gene in vanG cluster	88.89	35.42	glycopeptide antibiotic	antibiotic target alteration	vanY; glycopeptide resistance gene cluster
Matured cheese 4	qacJ	68.22	46.48	disinfecting agents and antiseptics	antibiotic efflux	small multidrug resistance (SMR) antibiotic efflux pump
Matured cheese 4	vanY gene in vanB cluster	16.79	64.29	glycopeptide antibiotic	antibiotic target alteration	vanY; glycopeptide resistance gene cluster
Matured cheese 4	CRP	100	99.52	macrolide antibiotic; fluoroquinolone antibiotic; penam	antibiotic efflux	resistance-nodulation-cell division (RND) antibiotic efflux pump
Matured cheese 4	qacG	100.93	51.89	disinfecting agents and antiseptics	antibiotic efflux	small multidrug resistance (SMR) antibiotic efflux pump
Matured cheese 4	dfrE	100	98.17	diaminopyrimidine antibiotic	antibiotic target replacement	trimethoprim resistant dihydrofolate reductase dfr
Matured cheese 4	eatAv	100	98.8	pleuromutilin antibiotic	antibiotic target protection	Miscellaneous ABC-F subfamily ATP-binding cassette ribosomal protection proteins
Matured cheese 4	EC-14	102.92	98.14	cephalosporin	antibiotic inactivation	EC beta-lactamase
Matured cheese 4	efmA	100	100	macrolide antibiotic; fluoroquinolone antibiotic	antibiotic efflux	major facilitator superfamily (MFS) antibiotic efflux pump
Matured cheese 4	efrA	100	99.65	macrolide antibiotic; fluoroquinolone antibiotic; rifamycin antibiotic	antibiotic efflux	ATP-binding cassette (ABC) antibiotic efflux pump
Matured cheese 4	emeA	97.71	97.71	disinfecting agents and antiseptics	antibiotic efflux	multidrug and toxic compound extrusion (MATE) transporter
Matured cheese 4	emrA	100	99.74	fluoroquinolone antibiotic	antibiotic efflux	major facilitator superfamily (MFS) antibiotic efflux pump
Matured cheese 4	Haemophilus influenzae PBP3 conferring resistance to beta-lactam antibiotics	74.1	56.91	cephalosporin; cephamycin; penam	antibiotic target alteration	Penicillin-binding protein mutations conferring resistance to beta-lactam antibiotics
Matured cheese 4	Haemophilus influenzae PBP3 conferring resistance to beta-lactam antibiotics	96.39	52.75	cephalosporin; cephamycin; penam	antibiotic target alteration	Penicillin-binding protein mutations conferring resistance to beta-lactam antibiotics
Matured cheese 4	emrB	100.98	98.63	fluoroquinolone antibiotic	antibiotic efflux	major facilitator superfamily (MFS) antibiotic efflux pump
Matured cheese 4	emrK	110.26	99.72	tetracycline antibiotic	antibiotic efflux	major facilitator superfamily (MFS) antibiotic efflux pump
Matured cheese 4	emrR	100	100	fluoroquinolone antibiotic	antibiotic efflux	major facilitator superfamily (MFS) antibiotic efflux pump
Matured cheese 4	emrY	100	99.02	tetracycline antibiotic	antibiotic efflux	major facilitator superfamily (MFS) antibiotic efflux pump
Matured cheese 4	eptA	101.83	100	peptide antibiotic	antibiotic target alteration	pmr phosphoethanolamine transferase
Matured cheese 4	qacG	100.93	44.34	disinfecting agents and antiseptics	antibiotic efflux	small multidrug resistance (SMR) antibiotic efflux pump
Matured cheese 4	eptB	93.73	90.17	peptide antibiotic	antibiotic target alteration	pmr phosphoethanolamine transferase
Matured cheese 4	vanT gene in vanG cluster	51.97	34.15	glycopeptide antibiotic	antibiotic target alteration	glycopeptide resistance gene cluster; vanT
Matured cheese 4	Escherichia coli acrA	100	100	fluoroquinolone antibiotic; cephalosporin; glycylcycline; penam; tetracycline antibiotic; rifamycin antibiotic; phenicol antibiotic; disinfecting agents and antiseptics	antibiotic efflux	resistance-nodulation-cell division (RND) antibiotic efflux pump
Matured cheese 4	Escherichia coli AcrAB-TolC with AcrR mutation conferring resistance to ciprofloxacin, tetracycline, and ceftazidime	100	99.53	fluoroquinolone antibiotic; cephalosporin; glycylcycline; penam; tetracycline antibiotic; rifamycin antibiotic; phenicol antibiotic; disinfecting agents and antiseptics	antibiotic target alteration; antibiotic efflux	resistance-nodulation-cell division (RND) antibiotic efflux pump
Matured cheese 4	Escherichia coli AcrAB-TolC with MarR mutations conferring resistance to ciprofloxacin and tetracycline	100	100	fluoroquinolone antibiotic; cephalosporin; glycylcycline; penam; tetracycline antibiotic; rifamycin antibiotic; phenicol antibiotic; disinfecting agents and antiseptics	antibiotic target alteration; antibiotic efflux	resistance-nodulation-cell division (RND) antibiotic efflux pump
Matured cheese 4	Escherichia coli EF-Tu mutants conferring resistance to Pulvomycin	95.11	98.71	elfamycin antibiotic	antibiotic target alteration	elfamycin resistant EF-Tu
Matured cheese 4	Escherichia coli emrE	100	98.18	macrolide antibiotic	antibiotic efflux	small multidrug resistance (SMR) antibiotic efflux pump
Matured cheese 4	Escherichia coli GlpT with mutation conferring resistance to fosfomycin	100	97.35	phosphonic acid antibiotic	antibiotic target alteration	antibiotic-resistant GlpT
Matured cheese 4	Escherichia coli mdfA	100	96.34	tetracycline antibiotic; disinfecting agents and antiseptics	antibiotic efflux	major facilitator superfamily (MFS) antibiotic efflux pump
Matured cheese 4	Escherichia coli soxR with mutation conferring antibiotic resistance	100	100	fluoroquinolone antibiotic; cephalosporin; glycylcycline; penam; tetracycline antibiotic; rifamycin antibiotic; phenicol antibiotic; disinfecting agents and antiseptics	antibiotic target alteration; antibiotic efflux	ATP-binding cassette (ABC) antibiotic efflux pump; major facilitator superfamily (MFS) antibiotic efflux pump; resistance-nodulation-cell division (RND) antibiotic efflux pump
Matured cheese 4	Escherichia coli soxS with mutation conferring antibiotic resistance	100	100	fluoroquinolone antibiotic; monobactam; carbapenem; cephalosporin; glycylcycline; cephamycin; penam; tetracycline antibiotic; rifamycin antibiotic; phenicol antibiotic; penem; disinfecting agents and antiseptics	antibiotic target alteration; antibiotic efflux; reduced permeability to antibiotic	ATP-binding cassette (ABC) antibiotic efflux pump; major facilitator superfamily (MFS) antibiotic efflux pump; resistance-nodulation-cell division (RND) antibiotic efflux pump; General Bacterial Porin with reduced permeability to beta-lactams
Matured cheese 4	Escherichia coli UhpT with mutation conferring resistance to fosfomycin	100	96.27	phosphonic acid antibiotic	antibiotic target alteration	antibiotic-resistant UhpT
Matured cheese 4	vanY gene in vanG cluster	94.98	37.7	glycopeptide antibiotic	antibiotic target alteration	vanY; glycopeptide resistance gene cluster
Matured cheese 4	evgA	100	100	macrolide antibiotic; fluoroquinolone antibiotic; penam; tetracycline antibiotic	antibiotic efflux	major facilitator superfamily (MFS) antibiotic efflux pump; resistance-nodulation-cell division (RND) antibiotic efflux pump
Matured cheese 4	evgS	100	99.75	macrolide antibiotic; fluoroquinolone antibiotic; penam; tetracycline antibiotic	antibiotic efflux	major facilitator superfamily (MFS) antibiotic efflux pump; resistance-nodulation-cell division (RND) antibiotic efflux pump
Matured cheese 4	FosA2	100	95.74	phosphonic acid antibiotic	antibiotic inactivation	fosfomycin thiol transferase
Matured cheese 4	fosA5	100	89.21	fluoroquinolone antibiotic; aminoglycoside antibiotic; phosphonic acid antibiotic	antibiotic inactivation	fosfomycin thiol transferase
Matured cheese 4	FosA8	70.92	70.1	phosphonic acid antibiotic	antibiotic inactivation	fosfomycin thiol transferase
Matured cheese 4	gadX	100	100	macrolide antibiotic; fluoroquinolone antibiotic; penam	antibiotic efflux	resistance-nodulation-cell division (RND) antibiotic efflux pump
Matured cheese 4	H-NS	100	100	macrolide antibiotic; fluoroquinolone antibiotic; cephalosporin; cephamycin; penam; tetracycline antibiotic	antibiotic efflux	major facilitator superfamily (MFS) antibiotic efflux pump; resistance-nodulation-cell division (RND) antibiotic efflux pump
Matured cheese 4	kdpE	98.67	99.55	aminoglycoside antibiotic	antibiotic efflux	kdpDE
Matured cheese 4	ANT(3'')-IIc	42.86	90.09	aminoglycoside antibiotic	antibiotic inactivation	ANT(3'')
Matured cheese 4	Klebsiella pneumoniae KpnE	85	92.16	macrolide antibiotic; aminoglycoside antibiotic; cephalosporin; tetracycline antibiotic; peptide antibiotic; rifamycin antibiotic; disinfecting agents and antiseptics	antibiotic efflux	small multidrug resistance (SMR) antibiotic efflux pump
Matured cheese 4	sdrM	28.86	100	fluoroquinolone antibiotic; disinfecting agents and antiseptics	antibiotic efflux	major facilitator superfamily (MFS) antibiotic efflux pump
Matured cheese 4	qacG	100.93	51.89	disinfecting agents and antiseptics	antibiotic efflux	small multidrug resistance (SMR) antibiotic efflux pump
Matured cheese 4	Klebsiella pneumoniae KpnF	100	91.74	macrolide antibiotic; aminoglycoside antibiotic; cephalosporin; tetracycline antibiotic; peptide antibiotic; rifamycin antibiotic; disinfecting agents and antiseptics	antibiotic efflux	small multidrug resistance (SMR) antibiotic efflux pump
Matured cheese 4	vanY gene in vanF cluster	85.32	29.22	glycopeptide antibiotic	antibiotic target alteration	vanY; glycopeptide resistance gene cluster
Matured cheese 4	Klebsiella pneumoniae KpnG	100	94.36	macrolide antibiotic; fluoroquinolone antibiotic; aminoglycoside antibiotic; carbapenem; cephalosporin; penam; peptide antibiotic; penem	antibiotic efflux	major facilitator superfamily (MFS) antibiotic efflux pump
Matured cheese 4	Klebsiella pneumoniae KpnH	100	93.23	macrolide antibiotic; fluoroquinolone antibiotic; aminoglycoside antibiotic; carbapenem; cephalosporin; penam; peptide antibiotic; penem	antibiotic efflux	major facilitator superfamily (MFS) antibiotic efflux pump
Matured cheese 4	leuO	100	99.04	nucleoside antibiotic; disinfecting agents and antiseptics	antibiotic efflux	major facilitator superfamily (MFS) antibiotic efflux pump
Matured cheese 4	lmrD	100	100	lincosamide antibiotic	antibiotic efflux	ATP-binding cassette (ABC) antibiotic efflux pump
Matured cheese 4	LptD	100.9	92.97	peptide antibiotic; aminocoumarin antibiotic; rifamycin antibiotic	antibiotic efflux	ATP-binding cassette (ABC) antibiotic efflux pump
Matured cheese 4	lsaA	100	98.59	lincosamide antibiotic; streptogramin antibiotic; streptogramin A antibiotic; streptogramin B antibiotic; pleuromutilin antibiotic	antibiotic target protection	lsa-type ABC-F protein
Matured cheese 4	lsaD	100	94.57	lincosamide antibiotic; streptogramin antibiotic; streptogramin A antibiotic; pleuromutilin antibiotic	antibiotic target protection	lsa-type ABC-F protein
Matured cheese 4	vanY gene in vanF cluster	37.88	45.65	glycopeptide antibiotic	antibiotic target alteration	vanY; glycopeptide resistance gene cluster
Matured cheese 4	vanY gene in vanA cluster	31.02	43.62	glycopeptide antibiotic	antibiotic target alteration	vanY; glycopeptide resistance gene cluster
Matured cheese 4	marA	100	100	fluoroquinolone antibiotic; monobactam; carbapenem; cephalosporin; glycylcycline; cephamycin; penam; tetracycline antibiotic; rifamycin antibiotic; phenicol antibiotic; penem; disinfecting agents and antiseptics	antibiotic efflux; reduced permeability to antibiotic	resistance-nodulation-cell division (RND) antibiotic efflux pump; General Bacterial Porin with reduced permeability to beta-lactams
Matured cheese 4	mdtA	109.64	100	aminocoumarin antibiotic	antibiotic efflux	resistance-nodulation-cell division (RND) antibiotic efflux pump
Matured cheese 4	mdtB	100	100	aminocoumarin antibiotic	antibiotic efflux	resistance-nodulation-cell division (RND) antibiotic efflux pump
Matured cheese 4	mdtC	100	99.8	aminocoumarin antibiotic	antibiotic efflux	resistance-nodulation-cell division (RND) antibiotic efflux pump
Matured cheese 4	FosI	79.1	45.1	phosphonic acid antibiotic	antibiotic inactivation	fosfomycin thiol transferase
Matured cheese 4	mdtE	100	99.74	macrolide antibiotic; fluoroquinolone antibiotic; penam	antibiotic efflux	resistance-nodulation-cell division (RND) antibiotic efflux pump
Matured cheese 4	mdtF	100	100	macrolide antibiotic; fluoroquinolone antibiotic; penam	antibiotic efflux	resistance-nodulation-cell division (RND) antibiotic efflux pump
Matured cheese 4	mdtG	100	100	phosphonic acid antibiotic	antibiotic efflux	major facilitator superfamily (MFS) antibiotic efflux pump
Matured cheese 4	mdtH	100	100	fluoroquinolone antibiotic	antibiotic efflux	major facilitator superfamily (MFS) antibiotic efflux pump
Matured cheese 4	ArnT	57.89	88.71	peptide antibiotic	antibiotic target alteration	pmr phosphoethanolamine transferase
Matured cheese 4	mdtM	100	98.05	fluoroquinolone antibiotic; lincosamide antibiotic; nucleoside antibiotic; phenicol antibiotic; disinfecting agents and antiseptics	antibiotic efflux	major facilitator superfamily (MFS) antibiotic efflux pump
Matured cheese 4	mdtN	100	100	nucleoside antibiotic; disinfecting agents and antiseptics	antibiotic efflux	major facilitator superfamily (MFS) antibiotic efflux pump
Matured cheese 4	mdtO	100	99.56	nucleoside antibiotic; disinfecting agents and antiseptics	antibiotic efflux	major facilitator superfamily (MFS) antibiotic efflux pump
Matured cheese 4	mdtP	100	99.18	nucleoside antibiotic; disinfecting agents and antiseptics	antibiotic efflux	major facilitator superfamily (MFS) antibiotic efflux pump
Matured cheese 4	vanG	104.3	39.5	glycopeptide antibiotic	antibiotic target alteration	glycopeptide resistance gene cluster; Van ligase
Matured cheese 4	mreA	100.64	72.61	macrolide antibiotic	antibiotic efflux	major facilitator superfamily (MFS) antibiotic efflux pump
Matured cheese 4	vanY gene in vanM cluster	42.06	48.42	glycopeptide antibiotic	antibiotic target alteration	vanY; glycopeptide resistance gene cluster
Matured cheese 4	msbA	100	99.83	nitroimidazole antibiotic	antibiotic efflux	ATP-binding cassette (ABC) antibiotic efflux pump
Matured cheese 4	norC	77.06	98.88	fluoroquinolone antibiotic; disinfecting agents and antiseptics	antibiotic efflux	major facilitator superfamily (MFS) antibiotic efflux pump
Matured cheese 4	oqxA	100	92.07	fluoroquinolone antibiotic; glycylcycline; tetracycline antibiotic; diaminopyrimidine antibiotic; nitrofuran antibiotic	antibiotic efflux	resistance-nodulation-cell division (RND) antibiotic efflux pump
Matured cheese 4	vanW gene in vanG cluster	69.04	33.33	glycopeptide antibiotic	antibiotic target alteration	vanW; glycopeptide resistance gene cluster
Matured cheese 4	oqxB	100	96.76	fluoroquinolone antibiotic; glycylcycline; tetracycline antibiotic; diaminopyrimidine antibiotic; nitrofuran antibiotic	antibiotic efflux	resistance-nodulation-cell division (RND) antibiotic efflux pump
Matured cheese 4	ORN-1	100	100	carbapenem; cephalosporin	antibiotic inactivation	ORN beta-lactamase
Matured cheese 4	patA	100.89	67.73	fluoroquinolone antibiotic	antibiotic efflux	ATP-binding cassette (ABC) antibiotic efflux pump
Matured cheese 4	patB	101.02	68.24	fluoroquinolone antibiotic	antibiotic efflux	ATP-binding cassette (ABC) antibiotic efflux pump
Matured cheese 4	Haemophilus influenzae PBP3 conferring resistance to beta-lactam antibiotics	96.39	52.02	cephalosporin; cephamycin; penam	antibiotic target alteration	Penicillin-binding protein mutations conferring resistance to beta-lactam antibiotics
Matured cheese 4	PmrF	100	100	peptide antibiotic	antibiotic target alteration	pmr phosphoethanolamine transferase
Matured cheese 4	ramA	91.13	95.58	fluoroquinolone antibiotic; monobactam; carbapenem; cephalosporin; glycylcycline; cephamycin; penam; tetracycline antibiotic; rifamycin antibiotic; phenicol antibiotic; penem; disinfecting agents and antiseptics	antibiotic efflux; reduced permeability to antibiotic	resistance-nodulation-cell division (RND) antibiotic efflux pump; General Bacterial Porin with reduced permeability to beta-lactams
Matured cheese 4	rsmA	100	85.25	fluoroquinolone antibiotic; diaminopyrimidine antibiotic; phenicol antibiotic	antibiotic efflux	resistance-nodulation-cell division (RND) antibiotic efflux pump
Matured cheese 4	tet(M)	100	96.56	tetracycline antibiotic	antibiotic target protection	tetracycline-resistant ribosomal protection protein
Matured cheese 4	TolC	99.6	99.8	macrolide antibiotic; fluoroquinolone antibiotic; aminoglycoside antibiotic; carbapenem; cephalosporin; glycylcycline; cephamycin; penam; tetracycline antibiotic; peptide antibiotic; aminocoumarin antibiotic; rifamycin antibiotic; phenicol antibiotic; penem; disinfecting agents and antiseptics	antibiotic efflux	ATP-binding cassette (ABC) antibiotic efflux pump; major facilitator superfamily (MFS) antibiotic efflux pump; resistance-nodulation-cell division (RND) antibiotic efflux pump
Matured cheese 4	ugd	100	98.97	peptide antibiotic	antibiotic target alteration	pmr phosphoethanolamine transferase
Matured cheese 4	YojI	100	100	peptide antibiotic	antibiotic efflux	ATP-binding cassette (ABC) antibiotic efflux pump
Matured cheese 5	acrB	100	94.66	fluoroquinolone antibiotic; cephalosporin; glycylcycline; penam; tetracycline antibiotic; rifamycin antibiotic; phenicol antibiotic; disinfecting agents and antiseptics	antibiotic efflux	resistance-nodulation-cell division (RND) antibiotic efflux pump
Matured cheese 5	acrD	100	95.08	aminoglycoside antibiotic	antibiotic efflux	resistance-nodulation-cell division (RND) antibiotic efflux pump
Matured cheese 5	ACT-5	108.92	99.74	carbapenem; cephalosporin; cephamycin; penam	antibiotic inactivation	ACT beta-lactamase
Matured cheese 5	ArnT	72.78	66.5	peptide antibiotic	antibiotic target alteration	pmr phosphoethanolamine transferase
Matured cheese 5	vanY gene in vanG cluster	63.8	35.93	glycopeptide antibiotic	antibiotic target alteration	vanY; glycopeptide resistance gene cluster
Matured cheese 5	bacA	100	95.24	peptide antibiotic	antibiotic target alteration	undecaprenyl pyrophosphate related proteins
Matured cheese 5	baeR	100	97.08	aminoglycoside antibiotic; aminocoumarin antibiotic	antibiotic efflux	resistance-nodulation-cell division (RND) antibiotic efflux pump
Matured cheese 5	vanY gene in vanB cluster	43.28	55.17	glycopeptide antibiotic	antibiotic target alteration	vanY; glycopeptide resistance gene cluster
Matured cheese 5	CMY-65	100	100	cephamycin	antibiotic inactivation	CMY beta-lactamase
Matured cheese 5	CMY-83	98.95	100	cephamycin	antibiotic inactivation	CMY beta-lactamase
Matured cheese 5	cpxA	100	98.25	aminoglycoside antibiotic; aminocoumarin antibiotic	antibiotic efflux	resistance-nodulation-cell division (RND) antibiotic efflux pump
Matured cheese 5	CRP	100	99.05	macrolide antibiotic; fluoroquinolone antibiotic; penam	antibiotic efflux	resistance-nodulation-cell division (RND) antibiotic efflux pump
Matured cheese 5	dfrE	100	98.17	diaminopyrimidine antibiotic	antibiotic target replacement	trimethoprim resistant dihydrofolate reductase dfr
Matured cheese 5	efrA	100	99.65	macrolide antibiotic; fluoroquinolone antibiotic; rifamycin antibiotic	antibiotic efflux	ATP-binding cassette (ABC) antibiotic efflux pump
Matured cheese 5	emeA	97.71	97.71	disinfecting agents and antiseptics	antibiotic efflux	multidrug and toxic compound extrusion (MATE) transporter
Matured cheese 5	vanY gene in vanG cluster	88.89	34.38	glycopeptide antibiotic	antibiotic target alteration	vanY; glycopeptide resistance gene cluster
Matured cheese 5	emrA	100	88.46	fluoroquinolone antibiotic	antibiotic efflux	major facilitator superfamily (MFS) antibiotic efflux pump
Matured cheese 5	emrB	100	95.22	fluoroquinolone antibiotic	antibiotic efflux	major facilitator superfamily (MFS) antibiotic efflux pump
Matured cheese 5	emrR	100	94.86	fluoroquinolone antibiotic	antibiotic efflux	major facilitator superfamily (MFS) antibiotic efflux pump
Matured cheese 5	Escherichia coli acrA	100	90.18	fluoroquinolone antibiotic; cephalosporin; glycylcycline; penam; tetracycline antibiotic; rifamycin antibiotic; phenicol antibiotic; disinfecting agents and antiseptics	antibiotic efflux	resistance-nodulation-cell division (RND) antibiotic efflux pump
Matured cheese 5	Escherichia coli AcrAB-TolC with MarR mutations conferring resistance to ciprofloxacin and tetracycline	100	99.31	fluoroquinolone antibiotic; cephalosporin; glycylcycline; penam; tetracycline antibiotic; rifamycin antibiotic; phenicol antibiotic; disinfecting agents and antiseptics	antibiotic target alteration; antibiotic efflux	resistance-nodulation-cell division (RND) antibiotic efflux pump
Matured cheese 5	Escherichia coli mdfA	100	87.8	tetracycline antibiotic; disinfecting agents and antiseptics	antibiotic efflux	major facilitator superfamily (MFS) antibiotic efflux pump
Matured cheese 5	Escherichia coli soxS with mutation conferring antibiotic resistance	100	93.46	fluoroquinolone antibiotic; monobactam; carbapenem; cephalosporin; glycylcycline; cephamycin; penam; tetracycline antibiotic; rifamycin antibiotic; phenicol antibiotic; penem; disinfecting agents and antiseptics	antibiotic target alteration; antibiotic efflux; reduced permeability to antibiotic	ATP-binding cassette (ABC) antibiotic efflux pump; major facilitator superfamily (MFS) antibiotic efflux pump; resistance-nodulation-cell division (RND) antibiotic efflux pump; General Bacterial Porin with reduced permeability to beta-lactams
Matured cheese 5	adeF	97.92	40.87	fluoroquinolone antibiotic; tetracycline antibiotic	antibiotic efflux	resistance-nodulation-cell division (RND) antibiotic efflux pump
Matured cheese 5	vanY gene in vanG cluster	94.98	37.7	glycopeptide antibiotic	antibiotic target alteration	vanY; glycopeptide resistance gene cluster
Matured cheese 5	Escherichia coli UhpT with mutation conferring resistance to fosfomycin	100	95.46	phosphonic acid antibiotic	antibiotic target alteration	antibiotic-resistant UhpT
Matured cheese 5	vanT gene in vanG cluster	52.11	34.24	glycopeptide antibiotic	antibiotic target alteration	glycopeptide resistance gene cluster; vanT
Matured cheese 5	FosA2	100	95.74	phosphonic acid antibiotic	antibiotic inactivation	fosfomycin thiol transferase
Matured cheese 5	H-NS	90.51	96.77	macrolide antibiotic; fluoroquinolone antibiotic; cephalosporin; cephamycin; penam; tetracycline antibiotic	antibiotic efflux	major facilitator superfamily (MFS) antibiotic efflux pump; resistance-nodulation-cell division (RND) antibiotic efflux pump
Matured cheese 5	kdpE	100	90.62	aminoglycoside antibiotic	antibiotic efflux	kdpDE
Matured cheese 5	vanG	98.85	39.02	glycopeptide antibiotic	antibiotic target alteration	glycopeptide resistance gene cluster; Van ligase
Matured cheese 5	Klebsiella pneumoniae KpnE	100	82.5	macrolide antibiotic; aminoglycoside antibiotic; cephalosporin; tetracycline antibiotic; peptide antibiotic; rifamycin antibiotic; disinfecting agents and antiseptics	antibiotic efflux	small multidrug resistance (SMR) antibiotic efflux pump
Matured cheese 5	vanW gene in vanG cluster	98.93	32.2	glycopeptide antibiotic	antibiotic target alteration	vanW; glycopeptide resistance gene cluster
Matured cheese 5	Klebsiella pneumoniae KpnF	100	88.99	macrolide antibiotic; aminoglycoside antibiotic; cephalosporin; tetracycline antibiotic; peptide antibiotic; rifamycin antibiotic; disinfecting agents and antiseptics	antibiotic efflux	small multidrug resistance (SMR) antibiotic efflux pump
Matured cheese 5	vanY gene in vanB cluster	88.06	51.5	glycopeptide antibiotic	antibiotic target alteration	vanY; glycopeptide resistance gene cluster
Matured cheese 5	Klebsiella pneumoniae KpnH	73.83	100	macrolide antibiotic; fluoroquinolone antibiotic; aminoglycoside antibiotic; carbapenem; cephalosporin; penam; peptide antibiotic; penem	antibiotic efflux	major facilitator superfamily (MFS) antibiotic efflux pump
Matured cheese 5	leuO	100.32	85.08	nucleoside antibiotic; disinfecting agents and antiseptics	antibiotic efflux	major facilitator superfamily (MFS) antibiotic efflux pump
Matured cheese 5	lsaA	100	98.59	lincosamide antibiotic; streptogramin antibiotic; streptogramin A antibiotic; streptogramin B antibiotic; pleuromutilin antibiotic	antibiotic target protection	lsa-type ABC-F protein
Matured cheese 5	marA	100	93.7	fluoroquinolone antibiotic; monobactam; carbapenem; cephalosporin; glycylcycline; cephamycin; penam; tetracycline antibiotic; rifamycin antibiotic; phenicol antibiotic; penem; disinfecting agents and antiseptics	antibiotic efflux; reduced permeability to antibiotic	resistance-nodulation-cell division (RND) antibiotic efflux pump; General Bacterial Porin with reduced permeability to beta-lactams
Matured cheese 5	mdtB	95.29	93.24	aminocoumarin antibiotic	antibiotic efflux	resistance-nodulation-cell division (RND) antibiotic efflux pump
Matured cheese 5	mdtC	98.54	93.86	aminocoumarin antibiotic	antibiotic efflux	resistance-nodulation-cell division (RND) antibiotic efflux pump
Matured cheese 5	mdtE	100	99.74	macrolide antibiotic; fluoroquinolone antibiotic; penam	antibiotic efflux	resistance-nodulation-cell division (RND) antibiotic efflux pump
Matured cheese 5	mdtG	99.51	90.66	phosphonic acid antibiotic	antibiotic efflux	major facilitator superfamily (MFS) antibiotic efflux pump
Matured cheese 5	mdtM	100.73	86.73	fluoroquinolone antibiotic; lincosamide antibiotic; nucleoside antibiotic; phenicol antibiotic; disinfecting agents and antiseptics	antibiotic efflux	major facilitator superfamily (MFS) antibiotic efflux pump
Matured cheese 5	mreA	100.64	72.61	macrolide antibiotic	antibiotic efflux	major facilitator superfamily (MFS) antibiotic efflux pump
Matured cheese 5	msbA	100	95.19	nitroimidazole antibiotic	antibiotic efflux	ATP-binding cassette (ABC) antibiotic efflux pump
Matured cheese 5	oqxA	100	92.07	fluoroquinolone antibiotic; glycylcycline; tetracycline antibiotic; diaminopyrimidine antibiotic; nitrofuran antibiotic	antibiotic efflux	resistance-nodulation-cell division (RND) antibiotic efflux pump
Matured cheese 5	oqxB	100	96.76	fluoroquinolone antibiotic; glycylcycline; tetracycline antibiotic; diaminopyrimidine antibiotic; nitrofuran antibiotic	antibiotic efflux	resistance-nodulation-cell division (RND) antibiotic efflux pump
Matured cheese 5	qacG	100.93	51.89	disinfecting agents and antiseptics	antibiotic efflux	small multidrug resistance (SMR) antibiotic efflux pump
Matured cheese 5	vanY gene in vanF cluster	85.32	29.22	glycopeptide antibiotic	antibiotic target alteration	vanY; glycopeptide resistance gene cluster
Matured cheese 5	patA	100.89	67.73	fluoroquinolone antibiotic	antibiotic efflux	ATP-binding cassette (ABC) antibiotic efflux pump
Matured cheese 5	patB	101.02	68.24	fluoroquinolone antibiotic	antibiotic efflux	ATP-binding cassette (ABC) antibiotic efflux pump
Matured cheese 5	vanY gene in vanM cluster	100.86	40.15	glycopeptide antibiotic	antibiotic target alteration	vanY; glycopeptide resistance gene cluster
Matured cheese 5	Haemophilus influenzae PBP3 conferring resistance to beta-lactam antibiotics	96.39	52.57	cephalosporin; cephamycin; penam	antibiotic target alteration	Penicillin-binding protein mutations conferring resistance to beta-lactam antibiotics
Matured cheese 5	PmrF	96.27	100	peptide antibiotic	antibiotic target alteration	pmr phosphoethanolamine transferase
Matured cheese 5	ramA	91.13	95.58	fluoroquinolone antibiotic; monobactam; carbapenem; cephalosporin; glycylcycline; cephamycin; penam; tetracycline antibiotic; rifamycin antibiotic; phenicol antibiotic; penem; disinfecting agents and antiseptics	antibiotic efflux; reduced permeability to antibiotic	resistance-nodulation-cell division (RND) antibiotic efflux pump; General Bacterial Porin with reduced permeability to beta-lactams
Matured cheese 5	tet(M)	100	96.56	tetracycline antibiotic	antibiotic target protection	tetracycline-resistant ribosomal protection protein

## Sheet: Plasmid
Sample	Best_Hit_ARO	Percentage Length of Reference Sequence	Best_Identities	Drug Class	Resistance Mechanism	AMR Gene Family	Nudged	Note	Plasmid	MGE	Phage
Raw milk 1	aadA27	100	98.85	aminoglycoside antibiotic	antibiotic inactivation	ANT(3'')			plasmid.Proteobacteria
Raw milk 1	adeF	69.59	65.62	fluoroquinolone antibiotic; tetracycline antibiotic	antibiotic efflux	resistance-nodulation-cell division (RND) antibiotic efflux pump			plasmid.Proteobacteria
Raw milk 1	APH(3'')-Ib	100	99.63	aminoglycoside antibiotic	antibiotic inactivation	APH(3'')			plasmid.Proteobacteria
Raw milk 1	APH(6)-Id	100	99.64	aminoglycoside antibiotic	antibiotic inactivation	APH(6)			plasmid.Proteobacteria
Raw milk 1	baeR	100	91.67	aminoglycoside antibiotic; aminocoumarin antibiotic	antibiotic efflux	resistance-nodulation-cell division (RND) antibiotic efflux pump			plasmid.Proteobacteria		dsDNAphage
Raw milk 1	cmx	100	100	phenicol antibiotic	antibiotic efflux	major facilitator superfamily (MFS) antibiotic efflux pump			plasmid.unclassified	ISCgl1, IS6100
Raw milk 1	Escherichia coli soxS with mutation conferring antibiotic resistance	100	93.46	fluoroquinolone antibiotic; monobactam; carbapenem; cephalosporin; glycylcycline; cephamycin; penam; tetracycline antibiotic; rifamycin antibiotic; phenicol antibiotic; penem; disinfecting agents and antiseptics	antibiotic target alteration; antibiotic efflux; reduced permeability to antibiotic	ATP-binding cassette (ABC) antibiotic efflux pump; major facilitator superfamily (MFS) antibiotic efflux pump; resistance-nodulation-cell division (RND) antibiotic efflux pump; General Bacterial Porin with reduced permeability to beta-lactams			plasmid.unclassified
Raw milk 1	Klebsiella pneumoniae KpnE	94.17	86.73	macrolide antibiotic; aminoglycoside antibiotic; cephalosporin; tetracycline antibiotic; peptide antibiotic; rifamycin antibiotic; disinfecting agents and antiseptics	antibiotic efflux	small multidrug resistance (SMR) antibiotic efflux pump			plasmid.Proteobacteria
Raw milk 1	Klebsiella pneumoniae KpnF	92.66	86.14	macrolide antibiotic; aminoglycoside antibiotic; cephalosporin; tetracycline antibiotic; peptide antibiotic; rifamycin antibiotic; disinfecting agents and antiseptics	antibiotic efflux	small multidrug resistance (SMR) antibiotic efflux pump			plasmid.Proteobacteria
Raw milk 1	leuO	111.78	76.47	nucleoside antibiotic; disinfecting agents and antiseptics	antibiotic efflux	major facilitator superfamily (MFS) antibiotic efflux pump			plasmid.Proteobacteria
Raw milk 1	rsmA	101.64	80.33	fluoroquinolone antibiotic; diaminopyrimidine antibiotic; phenicol antibiotic	antibiotic efflux	resistance-nodulation-cell division (RND) antibiotic efflux pump			plasmid.unclassified
Raw milk 1	tet(M)	100	96.4	tetracycline antibiotic	antibiotic target protection	tetracycline-resistant ribosomal protection protein			plasmid.Firmicutes
Raw milk 1	tetR	99.52	100	tetracycline antibiotic	antibiotic target alteration; antibiotic efflux	major facilitator superfamily (MFS) antibiotic efflux pump			plasmid.Proteobacteria
Raw milk 2	fosA5	94.24	87.79	fluoroquinolone antibiotic; aminoglycoside antibiotic; phosphonic acid antibiotic	antibiotic inactivation	fosfomycin thiol transferase			plasmid.unclassified
Raw milk 2	APH(3'')-Ib	100	99.63	aminoglycoside antibiotic	antibiotic inactivation	APH(3'')			plasmid.Proteobacteria	ISKpn72
Raw milk 2	APH(6)-Id	100	99.64	aminoglycoside antibiotic	antibiotic inactivation	APH(6)			plasmid.Proteobacteria	ISKpn72
Raw milk 2	fosA5	100	91.37	fluoroquinolone antibiotic; aminoglycoside antibiotic; phosphonic acid antibiotic	antibiotic inactivation	fosfomycin thiol transferase			plasmid.Proteobacteria
Raw milk 2	tet(B)	100	99.5	tetracycline antibiotic	antibiotic efflux	major facilitator superfamily (MFS) antibiotic efflux pump			plasmid.Proteobacteria
Raw milk 2	qacEdelta1	100	100	disinfecting agents and antiseptics	antibiotic efflux	major facilitator superfamily (MFS) antibiotic efflux pump			plasmid.Proteobacteria
Raw milk 2	tet(33)	95.82	99.74	tetracycline antibiotic	antibiotic efflux	major facilitator superfamily (MFS) antibiotic efflux pump			plasmid.unclassified
Raw milk 2	Klebsiella pneumoniae KpnE	100	84.17	macrolide antibiotic; aminoglycoside antibiotic; cephalosporin; tetracycline antibiotic; peptide antibiotic; rifamycin antibiotic; disinfecting agents and antiseptics	antibiotic efflux	small multidrug resistance (SMR) antibiotic efflux pump			plasmid.Proteobacteria
Raw milk 2	ANT(3'')-IIc	74.13	83.96	aminoglycoside antibiotic	antibiotic inactivation	ANT(3'')			plasmid.Proteobacteria
Raw milk 2	marA	100	93.7	fluoroquinolone antibiotic; monobactam; carbapenem; cephalosporin; glycylcycline; cephamycin; penam; tetracycline antibiotic; rifamycin antibiotic; phenicol antibiotic; penem; disinfecting agents and antiseptics	antibiotic efflux; reduced permeability to antibiotic	resistance-nodulation-cell division (RND) antibiotic efflux pump; General Bacterial Porin with reduced permeability to beta-lactams			plasmid.Proteobacteria
Raw milk 2	rsmA	96.72	89.66	fluoroquinolone antibiotic; diaminopyrimidine antibiotic; phenicol antibiotic	antibiotic efflux	resistance-nodulation-cell division (RND) antibiotic efflux pump			plasmid.unclassified
Raw milk 2	fosA5	83.45	88.79	fluoroquinolone antibiotic; aminoglycoside antibiotic; phosphonic acid antibiotic	antibiotic inactivation	fosfomycin thiol transferase			plasmid.unclassified
Raw milk 2	ACT-8	101.05	66.67	carbapenem; cephalosporin; cephamycin; penam	antibiotic inactivation	ACT beta-lactamase			plasmid.Proteobacteria
Raw milk 2	FosA8	94.33	61.94	phosphonic acid antibiotic	antibiotic inactivation	fosfomycin thiol transferase			plasmid.Proteobacteria
Raw milk 2	tet(M)	100	96.4	tetracycline antibiotic	antibiotic target protection	tetracycline-resistant ribosomal protection protein			plasmid.Firmicutes
Raw milk 2	fosA5	82.01	91.23	fluoroquinolone antibiotic; aminoglycoside antibiotic; phosphonic acid antibiotic	antibiotic inactivation	fosfomycin thiol transferase			plasmid.unclassified
Raw milk 2	leuO	111.78	76.47	nucleoside antibiotic; disinfecting agents and antiseptics	antibiotic efflux	major facilitator superfamily (MFS) antibiotic efflux pump			plasmid.unclassified
Raw milk 2	TER-2	101.41	99.3	carbapenem; cephalosporin	antibiotic inactivation	TER beta-lactamase			plasmid.Proteobacteria
Raw milk 2	tetR	99.52	100	tetracycline antibiotic	antibiotic target alteration; antibiotic efflux	major facilitator superfamily (MFS) antibiotic efflux pump			plasmid.Proteobacteria
Raw milk 2	Escherichia coli AcrAB-TolC with MarR mutations conferring resistance to ciprofloxacin and tetracycline	100	90.97	fluoroquinolone antibiotic; cephalosporin; glycylcycline; penam; tetracycline antibiotic; rifamycin antibiotic; phenicol antibiotic; disinfecting agents and antiseptics	antibiotic target alteration; antibiotic efflux	resistance-nodulation-cell division (RND) antibiotic efflux pump			plasmid.Proteobacteria
Raw milk 3	TER-2	100	99.3	carbapenem; cephalosporin	antibiotic inactivation	TER beta-lactamase			plasmid.Proteobacteria
Raw milk 3	fosA5	105.76	87.05	fluoroquinolone antibiotic; aminoglycoside antibiotic; phosphonic acid antibiotic	antibiotic inactivation	fosfomycin thiol transferase			plasmid.Proteobacteria
Raw milk 3	OXA-662	100	99.27	carbapenem; cephalosporin; penam	antibiotic inactivation	OXA beta-lactamase			plasmid.unclassified
Raw milk 3	fosA5	80.58	83.04	fluoroquinolone antibiotic; aminoglycoside antibiotic; phosphonic acid antibiotic	antibiotic inactivation	fosfomycin thiol transferase			plasmid.other
Raw milk 3	ACT-8	100.52	73.04	carbapenem; cephalosporin; cephamycin; penam	antibiotic inactivation	ACT beta-lactamase			plasmid.Proteobacteria
Raw milk 3	APH(6)-Id	100	99.64	aminoglycoside antibiotic	antibiotic inactivation	APH(6)			plasmid.Proteobacteria
Raw milk 3	APH(3'')-Ib	100	99.63	aminoglycoside antibiotic	antibiotic inactivation	APH(3'')			plasmid.Proteobacteria
Raw milk 3	ACT-8	101.05	66.93	carbapenem; cephalosporin; cephamycin; penam	antibiotic inactivation	ACT beta-lactamase			plasmid.Proteobacteria
Raw milk 3	cmx	100	100	phenicol antibiotic	antibiotic efflux	major facilitator superfamily (MFS) antibiotic efflux pump			plasmid.Actinobacteria	ISCgl1
Raw milk 3	aadA27	100	100	aminoglycoside antibiotic	antibiotic inactivation	ANT(3'')			plasmid.unclassified
Raw milk 3	AAC(6')-If	97.22	97.04	aminoglycoside antibiotic	antibiotic inactivation	AAC(6')			plasmid.Proteobacteria
Raw milk 3	tet(33)	102.95	99.51	tetracycline antibiotic	antibiotic efflux	major facilitator superfamily (MFS) antibiotic efflux pump			plasmid.Actinobacteria
Raw milk 3	qacEdelta1	100	100	disinfecting agents and antiseptics	antibiotic efflux	major facilitator superfamily (MFS) antibiotic efflux pump			plasmid.Proteobacteria
Raw milk 3	bacA	100.37	93.04	peptide antibiotic	antibiotic target alteration	undecaprenyl pyrophosphate related proteins			plasmid.unclassified
Raw milk 3	Klebsiella pneumoniae KpnF	87.16	83.16	macrolide antibiotic; aminoglycoside antibiotic; cephalosporin; tetracycline antibiotic; peptide antibiotic; rifamycin antibiotic; disinfecting agents and antiseptics	antibiotic efflux	small multidrug resistance (SMR) antibiotic efflux pump			plasmid.unclassified
Raw milk 3	tet(M)	100	96.4	tetracycline antibiotic	antibiotic target protection	tetracycline-resistant ribosomal protection protein			plasmid.Firmicutes
Raw milk 3	Escherichia coli AcrAB-TolC with MarR mutations conferring resistance to ciprofloxacin and tetracycline	100	83.92	fluoroquinolone antibiotic; cephalosporin; glycylcycline; penam; tetracycline antibiotic; rifamycin antibiotic; phenicol antibiotic; disinfecting agents and antiseptics	antibiotic target alteration; antibiotic efflux	resistance-nodulation-cell division (RND) antibiotic efflux pump			plasmid.Proteobacteria
Raw milk 3	Escherichia coli AcrAB-TolC with MarR mutations conferring resistance to ciprofloxacin and tetracycline	96.53	82.95	fluoroquinolone antibiotic; cephalosporin; glycylcycline; penam; tetracycline antibiotic; rifamycin antibiotic; phenicol antibiotic; disinfecting agents and antiseptics	antibiotic target alteration; antibiotic efflux	resistance-nodulation-cell division (RND) antibiotic efflux pump			plasmid.unclassified
Raw milk 4	FosA8	65.25	67.42	phosphonic acid antibiotic	antibiotic inactivation	fosfomycin thiol transferase			plasmid.unclassified
Raw milk 4	fosA5	105.76	87.05	fluoroquinolone antibiotic; aminoglycoside antibiotic; phosphonic acid antibiotic	antibiotic inactivation	fosfomycin thiol transferase			plasmid.Proteobacteria
Raw milk 4	CRP	96.67	97.54	macrolide antibiotic; fluoroquinolone antibiotic; penam	antibiotic efflux	resistance-nodulation-cell division (RND) antibiotic efflux pump			plasmid.Proteobacteria
Raw milk 4	leuO	111.78	76.47	nucleoside antibiotic; disinfecting agents and antiseptics	antibiotic efflux	major facilitator superfamily (MFS) antibiotic efflux pump			plasmid.Proteobacteria
Raw milk 4	Klebsiella pneumoniae KpnF	100	79.82	macrolide antibiotic; aminoglycoside antibiotic; cephalosporin; tetracycline antibiotic; peptide antibiotic; rifamycin antibiotic; disinfecting agents and antiseptics	antibiotic efflux	small multidrug resistance (SMR) antibiotic efflux pump			plasmid.Proteobacteria
Raw milk 4	APH(3'')-Ib	100	99.63	aminoglycoside antibiotic	antibiotic inactivation	APH(3'')			plasmid.Proteobacteria	ISKpn72
Raw milk 4	APH(6)-Id	100	99.64	aminoglycoside antibiotic	antibiotic inactivation	APH(6)			plasmid.Proteobacteria	ISKpn72
Raw milk 4	Klebsiella pneumoniae KpnF	98.17	81.31	macrolide antibiotic; aminoglycoside antibiotic; cephalosporin; tetracycline antibiotic; peptide antibiotic; rifamycin antibiotic; disinfecting agents and antiseptics	antibiotic efflux	small multidrug resistance (SMR) antibiotic efflux pump			plasmid.Proteobacteria
Raw milk 4	rsmA	101.64	80.33	fluoroquinolone antibiotic; diaminopyrimidine antibiotic; phenicol antibiotic	antibiotic efflux	resistance-nodulation-cell division (RND) antibiotic efflux pump			plasmid.Firmicutes
Raw milk 4	ACT-8	101.05	66.67	carbapenem; cephalosporin; cephamycin; penam	antibiotic inactivation	ACT beta-lactamase			plasmid.Proteobacteria
Raw milk 4	TER-2	100	98.24	carbapenem; cephalosporin	antibiotic inactivation	TER beta-lactamase			plasmid.Proteobacteria
Raw milk 4	fosA5	100	91.37	fluoroquinolone antibiotic; aminoglycoside antibiotic; phosphonic acid antibiotic	antibiotic inactivation	fosfomycin thiol transferase			plasmid.Proteobacteria
Raw milk 4	aadA27	100	100	aminoglycoside antibiotic	antibiotic inactivation	ANT(3'')			plasmid.Proteobacteria
Raw milk 4	leuO	108.28	75.48	nucleoside antibiotic; disinfecting agents and antiseptics	antibiotic efflux	major facilitator superfamily (MFS) antibiotic efflux pump			plasmid.Proteobacteria
Raw milk 4	cmx	100	100	phenicol antibiotic	antibiotic efflux	major facilitator superfamily (MFS) antibiotic efflux pump			plasmid.Actinobacteria
Raw milk 4	tet(M)	100	96.4	tetracycline antibiotic	antibiotic target protection	tetracycline-resistant ribosomal protection protein			plasmid.Firmicutes
Raw milk 4	Klebsiella pneumoniae KpnE	100	85	macrolide antibiotic; aminoglycoside antibiotic; cephalosporin; tetracycline antibiotic; peptide antibiotic; rifamycin antibiotic; disinfecting agents and antiseptics	antibiotic efflux	small multidrug resistance (SMR) antibiotic efflux pump			plasmid.Proteobacteria
Raw milk 4	marA	99.21	94.35	fluoroquinolone antibiotic; monobactam; carbapenem; cephalosporin; glycylcycline; cephamycin; penam; tetracycline antibiotic; rifamycin antibiotic; phenicol antibiotic; penem; disinfecting agents and antiseptics	antibiotic efflux; reduced permeability to antibiotic	resistance-nodulation-cell division (RND) antibiotic efflux pump; General Bacterial Porin with reduced permeability to beta-lactams			plasmid.Proteobacteria
Raw milk 4	Escherichia coli AcrAB-TolC with MarR mutations conferring resistance to ciprofloxacin and tetracycline	100	90.97	fluoroquinolone antibiotic; cephalosporin; glycylcycline; penam; tetracycline antibiotic; rifamycin antibiotic; phenicol antibiotic; disinfecting agents and antiseptics	antibiotic target alteration; antibiotic efflux	resistance-nodulation-cell division (RND) antibiotic efflux pump			plasmid.Proteobacteria
Raw milk 5	leuO	108.28	75.48	nucleoside antibiotic; disinfecting agents and antiseptics	antibiotic efflux	major facilitator superfamily (MFS) antibiotic efflux pump			plasmid.Proteobacteria
Raw milk 5	fosA5	100	89.93	fluoroquinolone antibiotic; aminoglycoside antibiotic; phosphonic acid antibiotic	antibiotic inactivation	fosfomycin thiol transferase			plasmid.Proteobacteria
Raw milk 5	baeR	100	91.67	aminoglycoside antibiotic; aminocoumarin antibiotic	antibiotic efflux	resistance-nodulation-cell division (RND) antibiotic efflux pump			plasmid.Proteobacteria		ssDNA
Raw milk 5	tet(M)	100	96.4	tetracycline antibiotic	antibiotic target protection	tetracycline-resistant ribosomal protection protein			plasmid.Firmicutes
Raw milk 5	marA	89.76	97.37	fluoroquinolone antibiotic; monobactam; carbapenem; cephalosporin; glycylcycline; cephamycin; penam; tetracycline antibiotic; rifamycin antibiotic; phenicol antibiotic; penem; disinfecting agents and antiseptics	antibiotic efflux; reduced permeability to antibiotic	resistance-nodulation-cell division (RND) antibiotic efflux pump; General Bacterial Porin with reduced permeability to beta-lactams			plasmid.Proteobacteria
Raw milk 5	Klebsiella pneumoniae KpnF	100	86.67	macrolide antibiotic; aminoglycoside antibiotic; cephalosporin; tetracycline antibiotic; peptide antibiotic; rifamycin antibiotic; disinfecting agents and antiseptics	antibiotic efflux	small multidrug resistance (SMR) antibiotic efflux pump			plasmid.Proteobacteria
Raw milk 5	Klebsiella pneumoniae KpnF	98.17	86.92	macrolide antibiotic; aminoglycoside antibiotic; cephalosporin; tetracycline antibiotic; peptide antibiotic; rifamycin antibiotic; disinfecting agents and antiseptics	antibiotic efflux	small multidrug resistance (SMR) antibiotic efflux pump			plasmid.Proteobacteria
Raw milk 5	APH(6)-Id	100	99.64	aminoglycoside antibiotic	antibiotic inactivation	APH(6)			plasmid.Proteobacteria
Raw milk 5	APH(3'')-Ib	100	99.63	aminoglycoside antibiotic	antibiotic inactivation	APH(3'')			plasmid.Proteobacteria
Raw milk 5	leuO	101.91	79.61	nucleoside antibiotic; disinfecting agents and antiseptics	antibiotic efflux	major facilitator superfamily (MFS) antibiotic efflux pump			plasmid.Proteobacteria
Raw milk 5	ORN-1	100	100	carbapenem; cephalosporin	antibiotic inactivation	ORN beta-lactamase			plasmid.Proteobacteria
Raw milk 5	ACT-8	101.05	66.67	carbapenem; cephalosporin; cephamycin; penam	antibiotic inactivation	ACT beta-lactamase			plasmid.Proteobacteria
Raw milk 5	emrR	100	92.57	fluoroquinolone antibiotic	antibiotic efflux	major facilitator superfamily (MFS) antibiotic efflux pump			plasmid.unclassified
Raw milk 5	fosA5	105.76	87.05	fluoroquinolone antibiotic; aminoglycoside antibiotic; phosphonic acid antibiotic	antibiotic inactivation	fosfomycin thiol transferase			plasmid.Proteobacteria
Raw milk 5	leuO	111.78	76.47	nucleoside antibiotic; disinfecting agents and antiseptics	antibiotic efflux	major facilitator superfamily (MFS) antibiotic efflux pump			plasmid.Proteobacteria
Raw milk 5	cmx	100	100	phenicol antibiotic	antibiotic efflux	major facilitator superfamily (MFS) antibiotic efflux pump			plasmid.Actinobacteria
Raw milk 5	fosA5	86.33	89.17	fluoroquinolone antibiotic; aminoglycoside antibiotic; phosphonic acid antibiotic	antibiotic inactivation	fosfomycin thiol transferase			plasmid.Proteobacteria
Raw milk 5	Escherichia coli AcrAB-TolC with MarR mutations conferring resistance to ciprofloxacin and tetracycline	93.06	91.04	fluoroquinolone antibiotic; cephalosporin; glycylcycline; penam; tetracycline antibiotic; rifamycin antibiotic; phenicol antibiotic; disinfecting agents and antiseptics	antibiotic target alteration; antibiotic efflux	resistance-nodulation-cell division (RND) antibiotic efflux pump			plasmid.Proteobacteria
Raw milk 5	Escherichia coli AcrAB-TolC with MarR mutations conferring resistance to ciprofloxacin and tetracycline	100	83.92	fluoroquinolone antibiotic; cephalosporin; glycylcycline; penam; tetracycline antibiotic; rifamycin antibiotic; phenicol antibiotic; disinfecting agents and antiseptics	antibiotic target alteration; antibiotic efflux	resistance-nodulation-cell division (RND) antibiotic efflux pump			plasmid.Proteobacteria
Fresh cheese 1	CMY-136	72.18	93.09	cephalosporin; cephamycin	antibiotic inactivation	CMY beta-lactamase			plasmid.Proteobacteria
Fresh cheese 1	fosA5	100	89.93	fluoroquinolone antibiotic; aminoglycoside antibiotic; phosphonic acid antibiotic	antibiotic inactivation	fosfomycin thiol transferase			plasmid.Proteobacteria
Fresh cheese 1	Klebsiella pneumoniae KpnF	100	88.99	macrolide antibiotic; aminoglycoside antibiotic; cephalosporin; tetracycline antibiotic; peptide antibiotic; rifamycin antibiotic; disinfecting agents and antiseptics	antibiotic efflux	small multidrug resistance (SMR) antibiotic efflux pump			plasmid.Proteobacteria
Fresh cheese 1	emrR	100	94.29	fluoroquinolone antibiotic	antibiotic efflux	major facilitator superfamily (MFS) antibiotic efflux pump			plasmid.Proteobacteria
Fresh cheese 1	Klebsiella pneumoniae KpnE	84.17	87.13	macrolide antibiotic; aminoglycoside antibiotic; cephalosporin; tetracycline antibiotic; peptide antibiotic; rifamycin antibiotic; disinfecting agents and antiseptics	antibiotic efflux	small multidrug resistance (SMR) antibiotic efflux pump			plasmid.Proteobacteria
Fresh cheese 1	tet(M)	100	96.4	tetracycline antibiotic	antibiotic target protection	tetracycline-resistant ribosomal protection protein			plasmid.Firmicutes
Fresh cheese 1	CMY-59	107.34	97.22	cephamycin	antibiotic inactivation	CMY beta-lactamase			plasmid.Proteobacteria
Fresh cheese 2	tet(M)	100	96.4	tetracycline antibiotic	antibiotic target protection	tetracycline-resistant ribosomal protection protein			plasmid.Firmicutes
Fresh cheese 2	APH(3'')-Ib	100	99.63	aminoglycoside antibiotic	antibiotic inactivation	APH(3'')			plasmid.unclassified
Fresh cheese 2	APH(6)-Id	100	99.64	aminoglycoside antibiotic	antibiotic inactivation	APH(6)			plasmid.unclassified
Fresh cheese 2	leuO	88.85	86.38	nucleoside antibiotic; disinfecting agents and antiseptics	antibiotic efflux	major facilitator superfamily (MFS) antibiotic efflux pump			plasmid.unclassified
Fresh cheese 2	rsmA	101.64	80.65	fluoroquinolone antibiotic; diaminopyrimidine antibiotic; phenicol antibiotic	antibiotic efflux	resistance-nodulation-cell division (RND) antibiotic efflux pump			plasmid.unclassified
Fresh cheese 2	fosA5	100	89.21	fluoroquinolone antibiotic; aminoglycoside antibiotic; phosphonic acid antibiotic	antibiotic inactivation	fosfomycin thiol transferase			plasmid.Proteobacteria
Fresh cheese 2	CRP	92.86	98.46	macrolide antibiotic; fluoroquinolone antibiotic; penam	antibiotic efflux	resistance-nodulation-cell division (RND) antibiotic efflux pump			plasmid.Proteobacteria
Fresh cheese 2	Escherichia coli AcrAB-TolC with MarR mutations conferring resistance to ciprofloxacin and tetracycline	93.75	90.37	fluoroquinolone antibiotic; cephalosporin; glycylcycline; penam; tetracycline antibiotic; rifamycin antibiotic; phenicol antibiotic; disinfecting agents and antiseptics	antibiotic target alteration; antibiotic efflux	resistance-nodulation-cell division (RND) antibiotic efflux pump			plasmid.Proteobacteria
Fresh cheese 3	tet(M)	100	96.4	tetracycline antibiotic	antibiotic target protection	tetracycline-resistant ribosomal protection protein			plasmid.Firmicutes
Fresh cheese 3	efrA	91.13	99.81	macrolide antibiotic; fluoroquinolone antibiotic; rifamycin antibiotic	antibiotic efflux	ATP-binding cassette (ABC) antibiotic efflux pump			plasmid.Firmicutes
Fresh cheese 3	emrR	100	94.29	fluoroquinolone antibiotic	antibiotic efflux	major facilitator superfamily (MFS) antibiotic efflux pump			plasmid.unclassified
Fresh cheese 3	OXA-309	97.08	96.24	carbapenem; cephalosporin; penam	antibiotic inactivation	OXA beta-lactamase			plasmid.unclassified
Fresh cheese 3	rsmA	142.62	89.09	fluoroquinolone antibiotic; diaminopyrimidine antibiotic; phenicol antibiotic	antibiotic efflux	resistance-nodulation-cell division (RND) antibiotic efflux pump			plasmid.Proteobacteria
Fresh cheese 3	dfrE	100	98.17	diaminopyrimidine antibiotic	antibiotic target replacement	trimethoprim resistant dihydrofolate reductase dfr			plasmid.Firmicutes
Fresh cheese 3	Escherichia coli soxS with mutation conferring antibiotic resistance	100	92.52	fluoroquinolone antibiotic; monobactam; carbapenem; cephalosporin; glycylcycline; cephamycin; penam; tetracycline antibiotic; rifamycin antibiotic; phenicol antibiotic; penem; disinfecting agents and antiseptics	antibiotic target alteration; antibiotic efflux; reduced permeability to antibiotic	ATP-binding cassette (ABC) antibiotic efflux pump; major facilitator superfamily (MFS) antibiotic efflux pump; resistance-nodulation-cell division (RND) antibiotic efflux pump; General Bacterial Porin with reduced permeability to beta-lactams			plasmid.Proteobacteria
Fresh cheese 4	ICR-Mo	74.01	98.55	peptide antibiotic	antibiotic target alteration	intrinsic colistin resistant phosphoethanolamine transferase			plasmid.Proteobacteria
Fresh cheese 4	ArnT	87.84	87.19	peptide antibiotic	antibiotic target alteration	pmr phosphoethanolamine transferase			plasmid.Proteobacteria
Fresh cheese 4	tet(M)	100	96.4	tetracycline antibiotic	antibiotic target protection	tetracycline-resistant ribosomal protection protein			plasmid.Firmicutes
Fresh cheese 4	FosA8	72.34	71.43	phosphonic acid antibiotic	antibiotic inactivation	fosfomycin thiol transferase			plasmid.Spirochaetes
Fresh cheese 5	tet(M)	100	96.4	tetracycline antibiotic	antibiotic target protection	tetracycline-resistant ribosomal protection protein			plasmid.Firmicutes
Fresh cheese 5	Escherichia coli soxS with mutation conferring antibiotic resistance	100	91.59	fluoroquinolone antibiotic; monobactam; carbapenem; cephalosporin; glycylcycline; cephamycin; penam; tetracycline antibiotic; rifamycin antibiotic; phenicol antibiotic; penem; disinfecting agents and antiseptics	antibiotic target alteration; antibiotic efflux; reduced permeability to antibiotic	ATP-binding cassette (ABC) antibiotic efflux pump; major facilitator superfamily (MFS) antibiotic efflux pump; resistance-nodulation-cell division (RND) antibiotic efflux pump; General Bacterial Porin with reduced permeability to beta-lactams			plasmid.Proteobacteria
Matured cheese 1	emrY	100	99.8	tetracycline antibiotic	antibiotic efflux	major facilitator superfamily (MFS) antibiotic efflux pump			plasmid.Proteobacteria
Matured cheese 1	evgA	100	100	macrolide antibiotic; fluoroquinolone antibiotic; penam; tetracycline antibiotic	antibiotic efflux	major facilitator superfamily (MFS) antibiotic efflux pump; resistance-nodulation-cell division (RND) antibiotic efflux pump			plasmid.Proteobacteria
Matured cheese 1	baeR	100	96.67	aminoglycoside antibiotic; aminocoumarin antibiotic	antibiotic efflux	resistance-nodulation-cell division (RND) antibiotic efflux pump			plasmid.Proteobacteria
Matured cheese 1	tet(M)	100	96.4	tetracycline antibiotic	antibiotic target protection	tetracycline-resistant ribosomal protection protein			plasmid.Firmicutes	ICESauJKD6008-2
Matured cheese 1	ArnT	100	88.02	peptide antibiotic	antibiotic target alteration	pmr phosphoethanolamine transferase			plasmid.Proteobacteria
Matured cheese 1	Klebsiella pneumoniae KpnE	72.5	93.1	macrolide antibiotic; aminoglycoside antibiotic; cephalosporin; tetracycline antibiotic; peptide antibiotic; rifamycin antibiotic; disinfecting agents and antiseptics	antibiotic efflux	small multidrug resistance (SMR) antibiotic efflux pump			plasmid.Proteobacteria
Matured cheese 1	AAC(6')-Ii	93.41	98.82	aminoglycoside antibiotic	antibiotic inactivation	AAC(6')			plasmid.Firmicutes
Matured cheese 1	emrR	100.57	94.8	fluoroquinolone antibiotic	antibiotic efflux	major facilitator superfamily (MFS) antibiotic efflux pump			plasmid.Proteobacteria
Matured cheese 1	marA	99.21	91.13	fluoroquinolone antibiotic; monobactam; carbapenem; cephalosporin; glycylcycline; cephamycin; penam; tetracycline antibiotic; rifamycin antibiotic; phenicol antibiotic; penem; disinfecting agents and antiseptics	antibiotic efflux; reduced permeability to antibiotic	resistance-nodulation-cell division (RND) antibiotic efflux pump; General Bacterial Porin with reduced permeability to beta-lactams			plasmid.Proteobacteria
Matured cheese 1	Escherichia coli soxS with mutation conferring antibiotic resistance	100	93.46	fluoroquinolone antibiotic; monobactam; carbapenem; cephalosporin; glycylcycline; cephamycin; penam; tetracycline antibiotic; rifamycin antibiotic; phenicol antibiotic; penem; disinfecting agents and antiseptics	antibiotic target alteration; antibiotic efflux; reduced permeability to antibiotic	ATP-binding cassette (ABC) antibiotic efflux pump; major facilitator superfamily (MFS) antibiotic efflux pump; resistance-nodulation-cell division (RND) antibiotic efflux pump; General Bacterial Porin with reduced permeability to beta-lactams			plasmid.Proteobacteria
Matured cheese 1	Escherichia coli soxS with mutation conferring antibiotic resistance	100	91.59	fluoroquinolone antibiotic; monobactam; carbapenem; cephalosporin; glycylcycline; cephamycin; penam; tetracycline antibiotic; rifamycin antibiotic; phenicol antibiotic; penem; disinfecting agents and antiseptics	antibiotic target alteration; antibiotic efflux; reduced permeability to antibiotic	ATP-binding cassette (ABC) antibiotic efflux pump; major facilitator superfamily (MFS) antibiotic efflux pump; resistance-nodulation-cell division (RND) antibiotic efflux pump; General Bacterial Porin with reduced permeability to beta-lactams			plasmid.Proteobacteria
Matured cheese 1	Escherichia coli AcrAB-TolC with MarR mutations conferring resistance to ciprofloxacin and tetracycline	93.06	82.71	fluoroquinolone antibiotic; cephalosporin; glycylcycline; penam; tetracycline antibiotic; rifamycin antibiotic; phenicol antibiotic; disinfecting agents and antiseptics	antibiotic target alteration; antibiotic efflux	resistance-nodulation-cell division (RND) antibiotic efflux pump			plasmid.Proteobacteria
Matured cheese 2	Escherichia coli acrA	100	99.75	fluoroquinolone antibiotic; cephalosporin; glycylcycline; penam; tetracycline antibiotic; rifamycin antibiotic; phenicol antibiotic; disinfecting agents and antiseptics	antibiotic efflux	resistance-nodulation-cell division (RND) antibiotic efflux pump			plasmid.Proteobacteria
Matured cheese 2	AAC(6')-If	103.47	97.22	aminoglycoside antibiotic	antibiotic inactivation	AAC(6')			plasmid.Proteobacteria
Matured cheese 2	tet(M)	100	96.56	tetracycline antibiotic	antibiotic target protection	tetracycline-resistant ribosomal protection protein			plasmid.Firmicutes	ICESauJKD6008-2
Matured cheese 2	norC	77.06	99.16	fluoroquinolone antibiotic; disinfecting agents and antiseptics	antibiotic efflux	major facilitator superfamily (MFS) antibiotic efflux pump			plasmid.unclassified
Matured cheese 2	emrR	102.27	94.29	fluoroquinolone antibiotic	antibiotic efflux	major facilitator superfamily (MFS) antibiotic efflux pump			plasmid.Proteobacteria
Matured cheese 2	marA	99.21	93.55	fluoroquinolone antibiotic; monobactam; carbapenem; cephalosporin; glycylcycline; cephamycin; penam; tetracycline antibiotic; rifamycin antibiotic; phenicol antibiotic; penem; disinfecting agents and antiseptics	antibiotic efflux; reduced permeability to antibiotic	resistance-nodulation-cell division (RND) antibiotic efflux pump; General Bacterial Porin with reduced permeability to beta-lactams			plasmid.Proteobacteria
Matured cheese 2	Klebsiella pneumoniae KpnE	70	92.86	macrolide antibiotic; aminoglycoside antibiotic; cephalosporin; tetracycline antibiotic; peptide antibiotic; rifamycin antibiotic; disinfecting agents and antiseptics	antibiotic efflux	small multidrug resistance (SMR) antibiotic efflux pump			plasmid.Proteobacteria
Matured cheese 2	ANT(3'')-IIa	94.12	89.07	aminoglycoside antibiotic	antibiotic inactivation	ANT(3'')			plasmid.Proteobacteria
Matured cheese 2	qacEdelta1	100	100	disinfecting agents and antiseptics	antibiotic efflux	major facilitator superfamily (MFS) antibiotic efflux pump			plasmid.Proteobacteria
Matured cheese 2	Escherichia coli soxS with mutation conferring antibiotic resistance	100	93.46	fluoroquinolone antibiotic; monobactam; carbapenem; cephalosporin; glycylcycline; cephamycin; penam; tetracycline antibiotic; rifamycin antibiotic; phenicol antibiotic; penem; disinfecting agents and antiseptics	antibiotic target alteration; antibiotic efflux; reduced permeability to antibiotic	ATP-binding cassette (ABC) antibiotic efflux pump; major facilitator superfamily (MFS) antibiotic efflux pump; resistance-nodulation-cell division (RND) antibiotic efflux pump; General Bacterial Porin with reduced permeability to beta-lactams			plasmid.Proteobacteria	MITEYpe1
Matured cheese 2	Escherichia coli soxS with mutation conferring antibiotic resistance	100.93	90.65	fluoroquinolone antibiotic; monobactam; carbapenem; cephalosporin; glycylcycline; cephamycin; penam; tetracycline antibiotic; rifamycin antibiotic; phenicol antibiotic; penem; disinfecting agents and antiseptics	antibiotic target alteration; antibiotic efflux; reduced permeability to antibiotic	ATP-binding cassette (ABC) antibiotic efflux pump; major facilitator superfamily (MFS) antibiotic efflux pump; resistance-nodulation-cell division (RND) antibiotic efflux pump; General Bacterial Porin with reduced permeability to beta-lactams			plasmid.Proteobacteria
Matured cheese 3	Klebsiella pneumoniae KpnF	100	100	macrolide antibiotic; aminoglycoside antibiotic; cephalosporin; tetracycline antibiotic; peptide antibiotic; rifamycin antibiotic; disinfecting agents and antiseptics	antibiotic efflux	small multidrug resistance (SMR) antibiotic efflux pump			plasmid.Proteobacteria
Matured cheese 3	ramA	109.68	89.74	fluoroquinolone antibiotic; monobactam; carbapenem; cephalosporin; glycylcycline; cephamycin; penam; tetracycline antibiotic; rifamycin antibiotic; phenicol antibiotic; penem; disinfecting agents and antiseptics	antibiotic efflux; reduced permeability to antibiotic	resistance-nodulation-cell division (RND) antibiotic efflux pump; General Bacterial Porin with reduced permeability to beta-lactams			plasmid.Proteobacteria
Matured cheese 3	AAC(6')-Ii	100	99.45	aminoglycoside antibiotic	antibiotic inactivation	AAC(6')			plasmid.Firmicutes
Matured cheese 3	emrR	109.09	92.57	fluoroquinolone antibiotic	antibiotic efflux	major facilitator superfamily (MFS) antibiotic efflux pump			plasmid.unclassified
Matured cheese 3	acrD	97.11	91.86	aminoglycoside antibiotic	antibiotic efflux	resistance-nodulation-cell division (RND) antibiotic efflux pump			plasmid.Proteobacteria
Matured cheese 3	ANT(3'')-IIa	88.54	88.38	aminoglycoside antibiotic	antibiotic inactivation	ANT(3'')			plasmid.Proteobacteria	ISCgl1
Matured cheese 3	qacEdelta1	100	100	disinfecting agents and antiseptics	antibiotic efflux	major facilitator superfamily (MFS) antibiotic efflux pump			plasmid.Proteobacteria	ISCgl1
Matured cheese 3	sul1	100	100	sulfonamide antibiotic	antibiotic target replacement	sulfonamide resistant sul			plasmid.Proteobacteria	ISCgl1
Matured cheese 3	cmx	100	100	phenicol antibiotic	antibiotic efflux	major facilitator superfamily (MFS) antibiotic efflux pump			plasmid.Proteobacteria	ISCgl1
Matured cheese 3	tet(33)	102.95	99.51	tetracycline antibiotic	antibiotic efflux	major facilitator superfamily (MFS) antibiotic efflux pump			plasmid.Actinobacteria
Matured cheese 3	gadX	100	100	macrolide antibiotic; fluoroquinolone antibiotic; penam	antibiotic efflux	resistance-nodulation-cell division (RND) antibiotic efflux pump			plasmid.Proteobacteria
Matured cheese 3	CMY-65	100	100	cephamycin	antibiotic inactivation	CMY beta-lactamase			plasmid.Proteobacteria
Matured cheese 3	tet(M)	100	96.4	tetracycline antibiotic	antibiotic target protection	tetracycline-resistant ribosomal protection protein			plasmid.Firmicutes
Matured cheese 3	fosA5	100	89.21	fluoroquinolone antibiotic; aminoglycoside antibiotic; phosphonic acid antibiotic	antibiotic inactivation	fosfomycin thiol transferase			plasmid.unclassified
Matured cheese 3	emrY	100	100	tetracycline antibiotic	antibiotic efflux	major facilitator superfamily (MFS) antibiotic efflux pump			plasmid.Proteobacteria
Matured cheese 3	emrK	110.26	99.72	tetracycline antibiotic	antibiotic efflux	major facilitator superfamily (MFS) antibiotic efflux pump			plasmid.Proteobacteria
Matured cheese 3	emrB	96.48	95.04	fluoroquinolone antibiotic	antibiotic efflux	major facilitator superfamily (MFS) antibiotic efflux pump			plasmid.Proteobacteria
Matured cheese 3	adeF	99.81	61.77	fluoroquinolone antibiotic; tetracycline antibiotic	antibiotic efflux	resistance-nodulation-cell division (RND) antibiotic efflux pump			plasmid.Proteobacteria
Matured cheese 3	Escherichia coli soxS with mutation conferring antibiotic resistance	100	91.59	fluoroquinolone antibiotic; monobactam; carbapenem; cephalosporin; glycylcycline; cephamycin; penam; tetracycline antibiotic; rifamycin antibiotic; phenicol antibiotic; penem; disinfecting agents and antiseptics	antibiotic target alteration; antibiotic efflux; reduced permeability to antibiotic	ATP-binding cassette (ABC) antibiotic efflux pump; major facilitator superfamily (MFS) antibiotic efflux pump; resistance-nodulation-cell division (RND) antibiotic efflux pump; General Bacterial Porin with reduced permeability to beta-lactams			plasmid.Proteobacteria
Matured cheese 3	Escherichia coli soxS with mutation conferring antibiotic resistance	100	93.46	fluoroquinolone antibiotic; monobactam; carbapenem; cephalosporin; glycylcycline; cephamycin; penam; tetracycline antibiotic; rifamycin antibiotic; phenicol antibiotic; penem; disinfecting agents and antiseptics	antibiotic target alteration; antibiotic efflux; reduced permeability to antibiotic	ATP-binding cassette (ABC) antibiotic efflux pump; major facilitator superfamily (MFS) antibiotic efflux pump; resistance-nodulation-cell division (RND) antibiotic efflux pump; General Bacterial Porin with reduced permeability to beta-lactams			plasmid.Proteobacteria
Matured cheese 4	Klebsiella pneumoniae KpnE	97.5	79.49	macrolide antibiotic; aminoglycoside antibiotic; cephalosporin; tetracycline antibiotic; peptide antibiotic; rifamycin antibiotic; disinfecting agents and antiseptics	antibiotic efflux	small multidrug resistance (SMR) antibiotic efflux pump			plasmid.Proteobacteria
Matured cheese 4	Klebsiella pneumoniae KpnF	100	87.16	macrolide antibiotic; aminoglycoside antibiotic; cephalosporin; tetracycline antibiotic; peptide antibiotic; rifamycin antibiotic; disinfecting agents and antiseptics	antibiotic efflux	small multidrug resistance (SMR) antibiotic efflux pump			plasmid.Proteobacteria
Matured cheese 4	leuO	100	82.17	nucleoside antibiotic; disinfecting agents and antiseptics	antibiotic efflux	major facilitator superfamily (MFS) antibiotic efflux pump			plasmid.Proteobacteria
Matured cheese 4	ArnT	97.1	64.86	peptide antibiotic	antibiotic target alteration	pmr phosphoethanolamine transferase			plasmid.Proteobacteria
Matured cheese 4	baeR	100	96.67	aminoglycoside antibiotic; aminocoumarin antibiotic	antibiotic efflux	resistance-nodulation-cell division (RND) antibiotic efflux pump			plasmid.Proteobacteria
Matured cheese 4	FosA2	100	95.74	phosphonic acid antibiotic	antibiotic inactivation	fosfomycin thiol transferase			plasmid.Proteobacteria
Matured cheese 4	mdtC	97.95	93.33	aminocoumarin antibiotic	antibiotic efflux	resistance-nodulation-cell division (RND) antibiotic efflux pump			plasmid.Proteobacteria
Matured cheese 4	tet(M)	100	96.4	tetracycline antibiotic	antibiotic target protection	tetracycline-resistant ribosomal protection protein			plasmid.Firmicutes
Matured cheese 4	CRP	100	99.05	macrolide antibiotic; fluoroquinolone antibiotic; penam	antibiotic efflux	resistance-nodulation-cell division (RND) antibiotic efflux pump			plasmid.Proteobacteria
Matured cheese 4	leuO	96.82	86.42	nucleoside antibiotic; disinfecting agents and antiseptics	antibiotic efflux	major facilitator superfamily (MFS) antibiotic efflux pump			plasmid.Proteobacteria
Matured cheese 4	FosA8	70.92	70.1	phosphonic acid antibiotic	antibiotic inactivation	fosfomycin thiol transferase			plasmid.unclassified
Matured cheese 4	Klebsiella pneumoniae KpnE	85	92.16	macrolide antibiotic; aminoglycoside antibiotic; cephalosporin; tetracycline antibiotic; peptide antibiotic; rifamycin antibiotic; disinfecting agents and antiseptics	antibiotic efflux	small multidrug resistance (SMR) antibiotic efflux pump			plasmid.Proteobacteria
Matured cheese 4	Escherichia coli soxS with mutation conferring antibiotic resistance	100	91.59	fluoroquinolone antibiotic; monobactam; carbapenem; cephalosporin; glycylcycline; cephamycin; penam; tetracycline antibiotic; rifamycin antibiotic; phenicol antibiotic; penem; disinfecting agents and antiseptics	antibiotic target alteration; antibiotic efflux; reduced permeability to antibiotic	ATP-binding cassette (ABC) antibiotic efflux pump; major facilitator superfamily (MFS) antibiotic efflux pump; resistance-nodulation-cell division (RND) antibiotic efflux pump; General Bacterial Porin with reduced permeability to beta-lactams			plasmid.Proteobacteria
Matured cheese 4	Escherichia coli AcrAB-TolC with MarR mutations conferring resistance to ciprofloxacin and tetracycline	93.06	81.95	fluoroquinolone antibiotic; cephalosporin; glycylcycline; penam; tetracycline antibiotic; rifamycin antibiotic; phenicol antibiotic; disinfecting agents and antiseptics	antibiotic target alteration; antibiotic efflux	resistance-nodulation-cell division (RND) antibiotic efflux pump			plasmid.Proteobacteria
Matured cheese 4	Escherichia coli soxS with mutation conferring antibiotic resistance	100	93.46	fluoroquinolone antibiotic; monobactam; carbapenem; cephalosporin; glycylcycline; cephamycin; penam; tetracycline antibiotic; rifamycin antibiotic; phenicol antibiotic; penem; disinfecting agents and antiseptics	antibiotic target alteration; antibiotic efflux; reduced permeability to antibiotic	ATP-binding cassette (ABC) antibiotic efflux pump; major facilitator superfamily (MFS) antibiotic efflux pump; resistance-nodulation-cell division (RND) antibiotic efflux pump; General Bacterial Porin with reduced permeability to beta-lactams			plasmid.Proteobacteria	MITEYpe1	dsDNAphage
Matured cheese 4	emrB	96.48	94.83	fluoroquinolone antibiotic	antibiotic efflux	major facilitator superfamily (MFS) antibiotic efflux pump			plasmid.Proteobacteria
Matured cheese 4	marA	99.21	93.55	fluoroquinolone antibiotic; monobactam; carbapenem; cephalosporin; glycylcycline; cephamycin; penam; tetracycline antibiotic; rifamycin antibiotic; phenicol antibiotic; penem; disinfecting agents and antiseptics	antibiotic efflux; reduced permeability to antibiotic	resistance-nodulation-cell division (RND) antibiotic efflux pump; General Bacterial Porin with reduced permeability to beta-lactams			plasmid.Proteobacteria
Matured cheese 4	marA	100	93.7	fluoroquinolone antibiotic; monobactam; carbapenem; cephalosporin; glycylcycline; cephamycin; penam; tetracycline antibiotic; rifamycin antibiotic; phenicol antibiotic; penem; disinfecting agents and antiseptics	antibiotic efflux; reduced permeability to antibiotic	resistance-nodulation-cell division (RND) antibiotic efflux pump; General Bacterial Porin with reduced permeability to beta-lactams			plasmid.Proteobacteria
Matured cheese 4	acrB	99.81	94.17	fluoroquinolone antibiotic; cephalosporin; glycylcycline; penam; tetracycline antibiotic; rifamycin antibiotic; phenicol antibiotic; disinfecting agents and antiseptics	antibiotic efflux	resistance-nodulation-cell division (RND) antibiotic efflux pump			plasmid.Proteobacteria
Matured cheese 4	mdtM	100	98.05	fluoroquinolone antibiotic; lincosamide antibiotic; nucleoside antibiotic; phenicol antibiotic; disinfecting agents and antiseptics	antibiotic efflux	major facilitator superfamily (MFS) antibiotic efflux pump			plasmid.Proteobacteria
Matured cheese 4	Klebsiella pneumoniae KpnF	100	89.91	macrolide antibiotic; aminoglycoside antibiotic; cephalosporin; tetracycline antibiotic; peptide antibiotic; rifamycin antibiotic; disinfecting agents and antiseptics	antibiotic efflux	small multidrug resistance (SMR) antibiotic efflux pump			plasmid.Proteobacteria
Matured cheese 4	AAC(6')-Ii	93.41	98.82	aminoglycoside antibiotic	antibiotic inactivation	AAC(6')			plasmid.unclassified
Matured cheese 4	adeF	99.81	61.77	fluoroquinolone antibiotic; tetracycline antibiotic	antibiotic efflux	resistance-nodulation-cell division (RND) antibiotic efflux pump			plasmid.Proteobacteria
Matured cheese 4	tet(M)	100	96.56	tetracycline antibiotic	antibiotic target protection	tetracycline-resistant ribosomal protection protein			plasmid.Firmicutes	ICESauJKD6008-2
Matured cheese 4	Escherichia coli AcrAB-TolC with MarR mutations conferring resistance to ciprofloxacin and tetracycline	100	84.03	fluoroquinolone antibiotic; cephalosporin; glycylcycline; penam; tetracycline antibiotic; rifamycin antibiotic; phenicol antibiotic; disinfecting agents and antiseptics	antibiotic target alteration; antibiotic efflux	resistance-nodulation-cell division (RND) antibiotic efflux pump			plasmid.Proteobacteria
Matured cheese 4	Escherichia coli AcrAB-TolC with MarR mutations conferring resistance to ciprofloxacin and tetracycline	100	90.97	fluoroquinolone antibiotic; cephalosporin; glycylcycline; penam; tetracycline antibiotic; rifamycin antibiotic; phenicol antibiotic; disinfecting agents and antiseptics	antibiotic target alteration; antibiotic efflux	resistance-nodulation-cell division (RND) antibiotic efflux pump			plasmid.Proteobacteria
Matured cheese 4	Escherichia coli soxS with mutation conferring antibiotic resistance	100	93.46	fluoroquinolone antibiotic; monobactam; carbapenem; cephalosporin; glycylcycline; cephamycin; penam; tetracycline antibiotic; rifamycin antibiotic; phenicol antibiotic; penem; disinfecting agents and antiseptics	antibiotic target alteration; antibiotic efflux; reduced permeability to antibiotic	ATP-binding cassette (ABC) antibiotic efflux pump; major facilitator superfamily (MFS) antibiotic efflux pump; resistance-nodulation-cell division (RND) antibiotic efflux pump; General Bacterial Porin with reduced permeability to beta-lactams			plasmid.Proteobacteria
Matured cheese 5	Escherichia coli mdfA	100	87.8	tetracycline antibiotic; disinfecting agents and antiseptics	antibiotic efflux	major facilitator superfamily (MFS) antibiotic efflux pump			plasmid.Proteobacteria
Matured cheese 5	CMY-83	98.95	100	cephamycin	antibiotic inactivation	CMY beta-lactamase			plasmid.Proteobacteria
Matured cheese 5	marA	100	90.55	fluoroquinolone antibiotic; monobactam; carbapenem; cephalosporin; glycylcycline; cephamycin; penam; tetracycline antibiotic; rifamycin antibiotic; phenicol antibiotic; penem; disinfecting agents and antiseptics	antibiotic efflux; reduced permeability to antibiotic	resistance-nodulation-cell division (RND) antibiotic efflux pump; General Bacterial Porin with reduced permeability to beta-lactams			plasmid.Proteobacteria
Matured cheese 5	tet(M)	100	96.56	tetracycline antibiotic	antibiotic target protection	tetracycline-resistant ribosomal protection protein			plasmid.Firmicutes
Matured cheese 5	Klebsiella pneumoniae KpnE	100	82.5	macrolide antibiotic; aminoglycoside antibiotic; cephalosporin; tetracycline antibiotic; peptide antibiotic; rifamycin antibiotic; disinfecting agents and antiseptics	antibiotic efflux	small multidrug resistance (SMR) antibiotic efflux pump			plasmid.Proteobacteria
Matured cheese 5	Klebsiella pneumoniae KpnF	100	87.16	macrolide antibiotic; aminoglycoside antibiotic; cephalosporin; tetracycline antibiotic; peptide antibiotic; rifamycin antibiotic; disinfecting agents and antiseptics	antibiotic efflux	small multidrug resistance (SMR) antibiotic efflux pump			plasmid.Proteobacteria
Matured cheese 5	Escherichia coli mdfA	100	86.73	tetracycline antibiotic; disinfecting agents and antiseptics	antibiotic efflux	major facilitator superfamily (MFS) antibiotic efflux pump			plasmid.Proteobacteria
Matured cheese 5	Klebsiella pneumoniae KpnF	100	87.16	macrolide antibiotic; aminoglycoside antibiotic; cephalosporin; tetracycline antibiotic; peptide antibiotic; rifamycin antibiotic; disinfecting agents and antiseptics	antibiotic efflux	small multidrug resistance (SMR) antibiotic efflux pump			plasmid.Proteobacteria
Matured cheese 5	acrD	99.32	94.27	aminoglycoside antibiotic	antibiotic efflux	resistance-nodulation-cell division (RND) antibiotic efflux pump			plasmid.Proteobacteria
Matured cheese 5	mdtE	100	99.74	macrolide antibiotic; fluoroquinolone antibiotic; penam	antibiotic efflux	resistance-nodulation-cell division (RND) antibiotic efflux pump			plasmid.Proteobacteria

## Sheet: Phage
Sample	Best_Hit_ARO	Percentage Length of Reference Sequence	Best_Identities	Drug Class	Resistance Mechanism	AMR Gene Family	Nudged	Note	Plasmid	MGE	Phage
Raw milk 1	baeR	100	91.67	aminoglycoside antibiotic; aminocoumarin antibiotic	antibiotic efflux	resistance-nodulation-cell division (RND) antibiotic efflux pump			plasmid.Proteobacteria		dsDNAphage
Raw milk 1	Escherichia coli mdfA	100	87.8	tetracycline antibiotic; disinfecting agents and antiseptics	antibiotic efflux	major facilitator superfamily (MFS) antibiotic efflux pump					dsDNAphage
Raw milk 3	baeR	100	97.08	aminoglycoside antibiotic; aminocoumarin antibiotic	antibiotic efflux	resistance-nodulation-cell division (RND) antibiotic efflux pump					ssDNA
Raw milk 3	Escherichia coli mdfA	100	87.8	tetracycline antibiotic; disinfecting agents and antiseptics	antibiotic efflux	major facilitator superfamily (MFS) antibiotic efflux pump					dsDNAphage
Raw milk 3	rsmA	100	85.25	fluoroquinolone antibiotic; diaminopyrimidine antibiotic; phenicol antibiotic	antibiotic efflux	resistance-nodulation-cell division (RND) antibiotic efflux pump					dsDNAphage
Raw milk 4	Escherichia coli mdfA	100	87.8	tetracycline antibiotic; disinfecting agents and antiseptics	antibiotic efflux	major facilitator superfamily (MFS) antibiotic efflux pump					dsDNAphage
Raw milk 4	rsmA	100	85.25	fluoroquinolone antibiotic; diaminopyrimidine antibiotic; phenicol antibiotic	antibiotic efflux	resistance-nodulation-cell division (RND) antibiotic efflux pump					dsDNAphage
Raw milk 4	msbA	100	92.44	nitroimidazole antibiotic	antibiotic efflux	ATP-binding cassette (ABC) antibiotic efflux pump					dsDNAphage
Raw milk 4	bacA	99.63	93.04	peptide antibiotic	antibiotic target alteration	undecaprenyl pyrophosphate related proteins					dsDNAphage
Raw milk 4	rsmA	101.64	80.65	fluoroquinolone antibiotic; diaminopyrimidine antibiotic; phenicol antibiotic	antibiotic efflux	resistance-nodulation-cell division (RND) antibiotic efflux pump					ssDNA
Raw milk 5	Escherichia coli mdfA	100	87.8	tetracycline antibiotic; disinfecting agents and antiseptics	antibiotic efflux	major facilitator superfamily (MFS) antibiotic efflux pump					dsDNAphage
Raw milk 5	baeR	100	91.67	aminoglycoside antibiotic; aminocoumarin antibiotic	antibiotic efflux	resistance-nodulation-cell division (RND) antibiotic efflux pump			plasmid.Proteobacteria		ssDNA
Fresh cheese 2	rsmA	101.64	80.65	fluoroquinolone antibiotic; diaminopyrimidine antibiotic; phenicol antibiotic	antibiotic efflux	resistance-nodulation-cell division (RND) antibiotic efflux pump					ssDNA
Fresh cheese 4	rsmA	101.64	80.65	fluoroquinolone antibiotic; diaminopyrimidine antibiotic; phenicol antibiotic	antibiotic efflux	resistance-nodulation-cell division (RND) antibiotic efflux pump					ssDNA
Matured cheese 3	cpxA	100	98.03	aminoglycoside antibiotic; aminocoumarin antibiotic	antibiotic efflux	resistance-nodulation-cell division (RND) antibiotic efflux pump					ssDNA
Matured cheese 4	Escherichia coli soxS with mutation conferring antibiotic resistance	100	93.46	fluoroquinolone antibiotic; monobactam; carbapenem; cephalosporin; glycylcycline; cephamycin; penam; tetracycline antibiotic; rifamycin antibiotic; phenicol antibiotic; penem; disinfecting agents and antiseptics	antibiotic target alteration; antibiotic efflux; reduced permeability to antibiotic	ATP-binding cassette (ABC) antibiotic efflux pump; major facilitator superfamily (MFS) antibiotic efflux pump; resistance-nodulation-cell division (RND) antibiotic efflux pump; General Bacterial Porin with reduced permeability to beta-lactams			plasmid.Proteobacteria	MITEYpe1	dsDNAphage
Matured cheese 5	cpxA	100	98.03	aminoglycoside antibiotic; aminocoumarin antibiotic	antibiotic efflux	resistance-nodulation-cell division (RND) antibiotic efflux pump					dsDNAphage

## Sheet: MGE
Sample	Best_Hit_ARO	Percentage Length of Reference Sequence	Best_Identities	Drug Class	Resistance Mechanism	AMR Gene Family	Nudged	Note	Plasmid	MGE	Phage
Raw milk 1	cmx	100	100	phenicol antibiotic	antibiotic efflux	major facilitator superfamily (MFS) antibiotic efflux pump			plasmid.unclassified	ISCgl1, IS6100
Raw milk 1	CMY-70	100	99.48	cephamycin	antibiotic inactivation	CMY beta-lactamase				MITEEc1
Raw milk 2	APH(3'')-Ib	100	99.63	aminoglycoside antibiotic	antibiotic inactivation	APH(3'')			plasmid.Proteobacteria	ISKpn72
Raw milk 2	APH(6)-Id	100	99.64	aminoglycoside antibiotic	antibiotic inactivation	APH(6)			plasmid.Proteobacteria	ISKpn72
Raw milk 2	CMY-70	100	99.48	cephamycin	antibiotic inactivation	CMY beta-lactamase				MITEEc1
Raw milk 3	Klebsiella pneumoniae KpnE	100	84.17	macrolide antibiotic; aminoglycoside antibiotic; cephalosporin; tetracycline antibiotic; peptide antibiotic; rifamycin antibiotic; disinfecting agents and antiseptics	antibiotic efflux	small multidrug resistance (SMR) antibiotic efflux pump				MITEYpe1
Raw milk 3	Klebsiella pneumoniae KpnF	100	88.99	macrolide antibiotic; aminoglycoside antibiotic; cephalosporin; tetracycline antibiotic; peptide antibiotic; rifamycin antibiotic; disinfecting agents and antiseptics	antibiotic efflux	small multidrug resistance (SMR) antibiotic efflux pump				MITEYpe1
Raw milk 3	CMY-70	100	99.48	cephamycin	antibiotic inactivation	CMY beta-lactamase				MITEEc1
Raw milk 3	cmx	100	100	phenicol antibiotic	antibiotic efflux	major facilitator superfamily (MFS) antibiotic efflux pump			plasmid.Actinobacteria	ISCgl1
Raw milk 3	bacA	100	93.41	peptide antibiotic	antibiotic target alteration	undecaprenyl pyrophosphate related proteins				MITEPlu5
Raw milk 4	APH(3'')-Ib	100	99.63	aminoglycoside antibiotic	antibiotic inactivation	APH(3'')			plasmid.Proteobacteria	ISKpn72
Raw milk 4	APH(6)-Id	100	99.64	aminoglycoside antibiotic	antibiotic inactivation	APH(6)			plasmid.Proteobacteria	ISKpn72
Raw milk 4	CMY-70	100	99.48	cephamycin	antibiotic inactivation	CMY beta-lactamase				MITEEc1
Raw milk 5	CMY-70	100	99.48	cephamycin	antibiotic inactivation	CMY beta-lactamase				MITEEc1
Matured cheese 1	tet(M)	100	96.4	tetracycline antibiotic	antibiotic target protection	tetracycline-resistant ribosomal protection protein			plasmid.Firmicutes	ICESauJKD6008-2
Matured cheese 1	Escherichia coli UhpT with mutation conferring resistance to fosfomycin	100	94.17	phosphonic acid antibiotic	antibiotic target alteration	antibiotic-resistant UhpT				MITEYpe1
Matured cheese 2	tet(M)	100	96.56	tetracycline antibiotic	antibiotic target protection	tetracycline-resistant ribosomal protection protein			plasmid.Firmicutes	ICESauJKD6008-2
Matured cheese 2	cmx	100	99.74	phenicol antibiotic	antibiotic efflux	major facilitator superfamily (MFS) antibiotic efflux pump				ISCgl1, IS6100
Matured cheese 2	Escherichia coli UhpT with mutation conferring resistance to fosfomycin	100	94.17	phosphonic acid antibiotic	antibiotic target alteration	antibiotic-resistant UhpT				MITEYpe1
Matured cheese 2	Escherichia coli soxS with mutation conferring antibiotic resistance	100	93.46	fluoroquinolone antibiotic; monobactam; carbapenem; cephalosporin; glycylcycline; cephamycin; penam; tetracycline antibiotic; rifamycin antibiotic; phenicol antibiotic; penem; disinfecting agents and antiseptics	antibiotic target alteration; antibiotic efflux; reduced permeability to antibiotic	ATP-binding cassette (ABC) antibiotic efflux pump; major facilitator superfamily (MFS) antibiotic efflux pump; resistance-nodulation-cell division (RND) antibiotic efflux pump; General Bacterial Porin with reduced permeability to beta-lactams			plasmid.Proteobacteria	MITEYpe1
Matured cheese 3	ANT(3'')-IIa	88.54	88.38	aminoglycoside antibiotic	antibiotic inactivation	ANT(3'')			plasmid.Proteobacteria	ISCgl1
Matured cheese 3	qacEdelta1	100	100	disinfecting agents and antiseptics	antibiotic efflux	major facilitator superfamily (MFS) antibiotic efflux pump			plasmid.Proteobacteria	ISCgl1
Matured cheese 3	sul1	100	100	sulfonamide antibiotic	antibiotic target replacement	sulfonamide resistant sul			plasmid.Proteobacteria	ISCgl1
Matured cheese 3	cmx	100	100	phenicol antibiotic	antibiotic efflux	major facilitator superfamily (MFS) antibiotic efflux pump			plasmid.Proteobacteria	ISCgl1
Matured cheese 3	Escherichia coli UhpT with mutation conferring resistance to fosfomycin	100	94.17	phosphonic acid antibiotic	antibiotic target alteration	antibiotic-resistant UhpT				MITEYpe1
Matured cheese 4	acrB	100	94.66	fluoroquinolone antibiotic; cephalosporin; glycylcycline; penam; tetracycline antibiotic; rifamycin antibiotic; phenicol antibiotic; disinfecting agents and antiseptics	antibiotic efflux	resistance-nodulation-cell division (RND) antibiotic efflux pump				MITEYpe1
Matured cheese 4	Escherichia coli acrA	100	90.18	fluoroquinolone antibiotic; cephalosporin; glycylcycline; penam; tetracycline antibiotic; rifamycin antibiotic; phenicol antibiotic; disinfecting agents and antiseptics	antibiotic efflux	resistance-nodulation-cell division (RND) antibiotic efflux pump				MITEYpe1
Matured cheese 4	Escherichia coli soxS with mutation conferring antibiotic resistance	100	93.46	fluoroquinolone antibiotic; monobactam; carbapenem; cephalosporin; glycylcycline; cephamycin; penam; tetracycline antibiotic; rifamycin antibiotic; phenicol antibiotic; penem; disinfecting agents and antiseptics	antibiotic target alteration; antibiotic efflux; reduced permeability to antibiotic	ATP-binding cassette (ABC) antibiotic efflux pump; major facilitator superfamily (MFS) antibiotic efflux pump; resistance-nodulation-cell division (RND) antibiotic efflux pump; General Bacterial Porin with reduced permeability to beta-lactams			plasmid.Proteobacteria	MITEYpe1	dsDNAphage
Matured cheese 4	tet(M)	100	96.56	tetracycline antibiotic	antibiotic target protection	tetracycline-resistant ribosomal protection protein			plasmid.Firmicutes	ICESauJKD6008-2
Matured cheese 4	Escherichia coli UhpT with mutation conferring resistance to fosfomycin	100	94.17	phosphonic acid antibiotic	antibiotic target alteration	antibiotic-resistant UhpT				MITEYpe1
Matured cheese 5	acrB	100	94.66	fluoroquinolone antibiotic; cephalosporin; glycylcycline; penam; tetracycline antibiotic; rifamycin antibiotic; phenicol antibiotic; disinfecting agents and antiseptics	antibiotic efflux	resistance-nodulation-cell division (RND) antibiotic efflux pump				MITEYpe1
Matured cheese 5	Escherichia coli acrA	100	90.18	fluoroquinolone antibiotic; cephalosporin; glycylcycline; penam; tetracycline antibiotic; rifamycin antibiotic; phenicol antibiotic; disinfecting agents and antiseptics	antibiotic efflux	resistance-nodulation-cell division (RND) antibiotic efflux pump				MITEYpe1
Matured cheese 5	Escherichia coli UhpT with mutation conferring resistance to fosfomycin	100	94.17	phosphonic acid antibiotic	antibiotic target alteration	antibiotic-resistant UhpT				MITEYpe1
Matured cheese 5	Escherichia coli soxS with mutation conferring antibiotic resistance	100	93.46	fluoroquinolone antibiotic; monobactam; carbapenem; cephalosporin; glycylcycline; cephamycin; penam; tetracycline antibiotic; rifamycin antibiotic; phenicol antibiotic; penem; disinfecting agents and antiseptics	antibiotic target alteration; antibiotic efflux; reduced permeability to antibiotic	ATP-binding cassette (ABC) antibiotic efflux pump; major facilitator superfamily (MFS) antibiotic efflux pump; resistance-nodulation-cell division (RND) antibiotic efflux pump; General Bacterial Porin with reduced permeability to beta-lactams				MITEYpe1
